# Supplementary material for: Spectral interpretation of late-stage mare basalt mineralogy unveiled by Chang’E-5 samples
Source: Nat Commun. 2022 Oct 10;13:5965. doi: 10.1038/s41467-022-33670-6 (PMC9550791; doi:10.1038/s41467-022-33670-6)
Supplement: Supplementary file 2 — Source Data [file 41467_2022_33670_MOESM2_ESM.zip]

Archive with 4 entries (4 files):
- Spectral_Parameters_Data.xlsx
- CE5C-S1_Spectral_Data.xlsx
- CE5C-S2_Spectral_Data.xlsx
- CE5C-S3_Spectral_Data.xlsx
