# Supplementary material for: Spectral interpretation of late-stage mare basalt mineralogy unveiled by Chang’E-5 samples
Source: Nat Commun. 2022 Oct 10;13:5965. doi: 10.1038/s41467-022-33670-6 (PMC9550791; doi:10.1038/s41467-022-33670-6)
Supplement: Supplementary file 2 — Source Data [file 41467_2022_33670_MOESM2_ESM.zip › Spectral_Parameters_Data.xlsx]

## Sheet: Natural pyroxenes
Sample	Sample ID	Spectrum ID	MinSize (μm)	MaxSize (μm)	i/e	1 μm band center (nm)	2 μm band center (nm)	BAR1.2μm	Wo	En	Fs	Source
PE-CMP-030	PE-CMP-030	C1PE30	0	45	30/0	912.75	1840.76	0	1	87	12	RELAB
	PE-CMP-031	C1PE31	45	75	30/0	912.42	1837.48	0				RELAB
	PE-CMP-032	C1PE32	75	125	30/0	914.7	1835.44	0				RELAB
	PE-CMP-034-A	CAPP34	0	25	30/0	913.21	1835.71	0				RELAB
	PE-CMP-034-B	CBPP34	25	45	30/0	913.97	1834.56	0				RELAB
	PE-CMP-034-C	CCPP34	45	75	30/0	914.73	1837.06	0				RELAB
	PE-CMP-034-D	CDPP34	75	125	30/0	915.72	1834.76	0				RELAB
	PE-CMP-034-E	CEPP34	125	250	30/0	917.76	1843.34	0				RELAB
	PE-CMP-034-F	CFPP34	250	500	30/0	918.02	1842.55	0				RELAB
	PE-CMP-034-H	CHPP34	0	25	30/0	912.54	1837.51	0				RELAB
	PE-CMP-034-I	CIPP34	25	75	30/0	912.99	1834.53	0				RELAB
	PE-CMP-034-J	CJPP34	75	250	30/0	916.43	1832.04	0				RELAB
average						914.6	1837.14	0
std						1.91	3.31	0
PYX023	PP-EAC-013	C1PP13	45	90	30/0	914.78	1852.41	0	1.3	89.3	9.4	RELAB
		JUN0707.003	0	45	30/0	914.72	1866.81	0				C-TAPE
		JUN0707.004	45	90	30/0	914.34	1854.61	0				C-TAPE
		DEC1606.006	90	180	35/0	915.79	1854.85	0				C-TAPE
average						914.91	1857.17	0
std						0.54	5.64	0
PYX003	PP-EAC-040	C1PP40	0	45	30/0	923.66	1832.8	0	3.3	68.5	28.2	RELAB
		JUN0707.001	0	45	30/0	922.01	1829.91	0				C-TAPE
		JUN0707.002	45	90	30/0	926.31	1832.18	0				C-TAPE
average						923.99	1831.63	0
std						1.77	1.24	0
PYX112	PP-EAC-042	C1PP42	0	45	30/0	925	1852.53	0	8.3	64.8	56.9	RELAB
		JUN0707A.003	0	45	30/0	928.08	1900.85	0				C-TAPE
		JUN0707A.004	45	90	30/0	930.15	1891.11	0				C-TAPE
average						927.74	1881.49	0
std						2.12	20.87	0
PYX108	PP-EAC-043	C1PP43	45	90	30/0	915.58	1851.65	0	1.1	91.1	7.8	RELAB
		JUN0707.009	0	45	30/0	914.15	1865	0				C-TAPE
		JUN0707.010	45	90	30/0	914.47	1853.92	0				C-TAPE
average						914.73	1856.85	0
std						0.61	5.83	0
PYX119	PP-EAC-052	C1PP52	45	90	30/0	918.85	1890.98	0	0.4	85	14.6	RELAB
		JUN0707A.005	0	45	30/0	919.31	1908.64	0.01				C-TAPE
		JUN0707A.006	45	90	30/0	923.89	1899.01	0.01				C-TAPE
average						920.68	1899.54	0.01
std						2.28	7.22	0
PYX042	PP-EAC-087	C1PP87	45	90	30/0	915.56	1860.44	0	0.4	86.8	12.8	RELAB
		JUN0707.007	0	45	30/0	915.46	1867.13	0				C-TAPE
		JUN0707.008	45	90	30/0	912.58	1862.31	0				C-TAPE
average						914.53	1863.29	0
std						1.38	2.82	0
SB-RGB-001	SB-RGB-001	C1SB01	0	0	30/0	937.55	1938.91	0.01	16	48	37	RELAB
PYX117	SC-EAC-009	C1SC09	45	90	0/-15	918.04	1866.49	0	0.7	74.7	24.6	RELAB
	PP-EAC-044	C1PP44	0	45	30/0	921.17	1876.32	0				RELAB
		JUN0707A.007	0	45	30/0	919.32	1876.62	0				C-TAPE
average						919.51	1873.14	0
std						1.28	4.7	0
PYX032	SC-EAC-036	C1SC36	45	90	30/0	935.95	1957.07	0	3.6	54.9	41.5	RELAB
		JUN0707.005	0	45	30/0	934.4	1966.7	0				C-TAPE
		JUN0707.006	45	90	30/0	939.99	1970.33	0				C-TAPE
		DEC1606.012	90	180	35/0	947.45	1975.57	0				C-TAPE
average						939.45	1967.42	0
std						5.05	6.76	0
PYX110	PP-EAC-047-A	CAPP47	0	45	30/0	914.6	1864.3	0	0.5	86.3	13.2	RELAB
	PP-EAC-047-B	CBPP47	45	90	30/0	913.27	1865.59	0				RELAB
		JUN0707A.001	0	45	30/0	914.4	1867.54	0				C-TAPE
		JUN0707A.002	45	90	30/0	912.6	1860.97	0				C-TAPE
average						913.72	1864.6	0
std						0.82	2.39	0
Hypersthene	AG-TJM-009	C1AG09	0	38	30/0	918.53	1884.18	0	3	73.6	23.4	RELAB
PX-RGM-017	PX-RGM-017	C1PX17	0	25	30/0	940.35	2025.45	0.09	3.3	35.3	61.4	RELAB
PYX017	PP-EAC-009	C1PP09	45	90	30/0	1031.88	2248	0.23	44.4	47.5	8.1	RELAB
		DEC1606.007	90	180	35/0	1038.41	2238.17	0.28				C-TAPE
average						1035.15	2243.09	0.26
std						3.26	4.91	0.02
PYX107	PP-EAC-054	C1PP54	0	45	30/0	1041.74	2282.29	0.24	44.6	46.5	8.9	RELAB
PX-RGM-018	PX-RGM-018	C1PX18	0	25	30/0	1031.72	2263.49	0.3	37.6	28.4	33	RELAB
PYX036	SC-EAC-035	C1SC35	45	90	30/0	1036.65	2253.33	0.27	43.3	43.3	13.4	RELAB
PYX167	PP-EAC-095	CAPP95	0	45	30/0	986.24	2080.15	0.12	21.8	52.5	25.7	RELAB
PP-CMP-021	PP-CMP-020	C1PP20	0	250	30/0	1027.77	2242.69	0.16	45.59	45.89	8.52	RELAB
	PP-CMP-021	C1PP21	0	45	30/0	1025.31	2247.38	0.13				RELAB
	PP-CMP-022	C1PP22	45	75	30/0	1026.41	2240.04	0.17				RELAB
	PP-CMP-023	C1PP23	75	125	30/0	1028.76	2236.11	0.19				RELAB
	PP-CMP-024	C1PP24	0	25	30/0	1025.7	2247.66	0.14				RELAB
	PP-CMP-025	C1PP25	25	63	30/0	1025.97	2245.74	0.17				RELAB
	PP-CMP-026	C1PP26	63	125	30/0	1028.31	2237.93	0.18				RELAB
	PP-CMP-027-A	CAPP27	0	25	30/0	1023.64	2229.62	0.13				RELAB
	PP-CMP-027-B	CBPP27	25	75	30/0	1025.36	2231	0.15				RELAB
	PP-CMP-027-C	CCPP27	75	250	30/0	1028.76	2228.21	0.19				RELAB
average						1026.6	2238.64	0.16
std						1.64	6.94	0.02
PYX016	PP-EAC-016	C1PP16	45	90	30/0	1049.83	2296.3	0.19	48.9	48.6	2.5	RELAB
		121016A.211	0	45	30/0	1049.55	2304.82	0.13				C-TAPE
		121016A.214	45	90	30/0	1049.41	2295.92	0.16				C-TAPE
		121016A.157	0	250	30/0	1049.76	2297.23	0.19				C-TAPE
average						1049.64	2298.57	0.17
std						0.16	3.64	0.02
PYX040	PP-EAC-029	C1PP29	45	90	30/0	1035.71	2242.87	0.36	48.8	42.7	8.5	RELAB
		200318A.00007.ASD	0	45	30/0	1032.85	2240.14	0.31				C-TAPE
average						1034.28	2241.51	0.34
std						1.43	1.37	0.03
PYX018	PP-EAC-069	C1PP69	45	90	30/0	1048.88	2289.31	0.23	47.8	48.4	3.8	RELAB
PYX170	PP-EAC-097	CAPP97	0	45	30/0	1033.95	2235.74	0.14	49.1	46.4	4.5	RELAB
PYX102	PP-EAC-039	C1PP39	45	90	30/0	1047.32	2310.31	0.28	49.2	48.7	2.1	RELAB
PYX054			0	45	30/0	1031.01	2253.5	0.26	45.9	41.9	12.2	C-TAPE
			0	45	30/0	1032.19	2251.92	0.24				C-TAPE
average						1031.6	2252.71	0.25
std						0.59	0.79	0.01
NMNH120049			-	-	-	1015.18	2230.18	0.18	34	45	21	USGS*
PYX115	PP-EAC-050	C1PP50	0	45	30/0	989.42	2073.85	0.06	37.1	46.1	16.8	RELAB
PYX103	PP-EAC-048	C1PP48	0	45	30/0	995.24	2088.9	0.08	40.5	40.8	18.7	RELAB
Augite	AG-TJM-010	C1AG10	0	38	30/0	1010.26	2205.24	0.13	36.6	53.7	9.7	RELAB
PYX034	PP-EAC-017	C1PP17	45	90	30/0	1037.87	2254.02	0.39	43.7	47.4	8.9	RELAB
*Only one spectrum was selected from USGS database, which is available at https://pubs.er.usgs.gov/publication/ds1035

## Sheet: Synthetic pyroxenes
Sample	Sample ID	Spectrum ID	MinSize (μm)	MaxSize (μm)	i/e	1 μm band center (nm)	2 μm band center (nm)	BAR1.2μm	Wo	En	Fs	Source
DL-CMP-008	DL-CMP-008-A	C1DL08A	0	45	30/0	942.4	2026.86	0.09	5	38	57	RELAB
	DL-CMP-008	C1DL08	0	100	30/0	942.43	2026.6	0.09				RELAB
average						942.42	2026.73	0.09
std						0.01	0.13	0
DL-CMP-009	DL-CMP-009-A	C1DL09A	0	45	30/0	955.46	2016.12	0.06	10	43	47	RELAB
	DL-CMP-009	C1DL09	0	100	30/0	956.43	2019.62	0.07				RELAB
average						955.94	2017.87	0.07
std						0.48	1.75	0
DL-CMP-011	DL-CMP-011-A	C1DL11A	0	45	30/0	958.32	2063.75	0.11	14	36	50	RELAB
	DL-CMP-011	C1DL11	0	100	30/0	959.1	2062.52	0.12				RELAB
average						958.71	2063.14	0.11
std						0.39	0.61	0
DL-CMP-012	DL-CMP-012-A	C1DL12A	0	45	30/0	939.48	1934.35	0.06	3	62	35	RELAB
	DL-CMP-012	C1DL12	0	100	30/0	940.02	1940.17	0.06				RELAB
average						939.75	1937.26	0.06
std						0.27	2.91	0
DL-CMP-013	DL-CMP-013-A	C1DL13A	0	45	30/0	944.33	1985.41	0.08	14	56	31	RELAB
	DL-CMP-013	C1DL13	0	100	30/0	942.44	1985.69	0.08				RELAB
average						943.39	1985.55	0.08
std						0.95	0.14	0
DL-CMP-015	DL-CMP-015-A	C1DL15A	0	45	30/0	927.59	1870.52	0.03	2	79	19	RELAB
	DL-CMP-015	C1DL15	0	100	30/0	932.26	1868.17	0.03				RELAB
average						929.92	1869.35	0.03
std						2.34	1.18	0
DL-CMP-016	DL-CMP-016-A	C1DL16A	0	45	30/0	921.65	1875.62	0.02	5	76	19	RELAB
	DL-CMP-016	C1DL16	0	100	30/0	923.06	1884.27	0.02				RELAB
average						922.35	1879.94	0.02
std						0.7	4.32	0
DL-CMP-048	DL-CMP-048-A	C1DL48A	0	45	30/0	951.68	2064.27	0.11	10	14	77	RELAB
DL-CMP-049	DL-CMP-049-A	C1DL49A	0	45	30/0	970.83	2121.53	0.2	19	11	70	RELAB
DL-CMP-050	DL-CMP-050-A	C1DL50A	0	45	30/0	987.96	2162.92	0.21	23	19	58	RELAB
DL-CMP-053	DL-CMP-053-A	C1DL53A	0	45	30/0	967.18	2108.46	0.16	8	23	70	RELAB
DL-CMP-054	DL-CMP-054-A	C1DL54A	0	45	30/0	998.61	2193.59	0.29	23	6	70	RELAB
DL-CMP-088	DL-CMP-088-A	C1DL88A	0	45	30/0	990	2164.01	0.28	10	0	90	RELAB
DL-CMP-089	DL-CMP-089-A	C1DL89A	0	45	30/0	972.45	2102.69	0.23	7	0	93	RELAB
DL-CMP-091	DL-CMP-091-A	C1DL91A	0	45	30/0	971.87	2090.76	0.21	2	0	98	RELAB
DL-CMP-017	DL-CMP-017-A	C1DL17A	0	45	30/0	990.77	2161.71	0.09	23	65	12	RELAB
DL-CMP-019	DL-CMP-019-A	C1DL19A	0	45	30/0	998.89	2182.53	0.11	16	69	15	RELAB
DL-CMP-047	DL-CMP-047-A	C1DL47A	0	45	30/0	1018.08	2248.36	0.23	25	30	45	RELAB
DL-CMP-051	DL-CMP-051-A	C1DL51A	0	45	30/0	1000.12	2195.12	0.22	27	39	34	RELAB
DL-CMP-055	DL-CMP-055-A	C1DL55A	0	45	30/0	1005.75	2216.71	0.26	26	18	56	RELAB
DL-CMP-056	DL-CMP-056-A	C1DL56A	0	45	30/0	975.57	2113.78	0.17	22	18	60	RELAB
DL-CMP-057	DL-CMP-057-A	C1DL57A	0	45	30/0	1001.43	2223.2	0.21	25	36	39	RELAB
DL-CMP-058	DL-CMP-058-A	C1DL58A	0	45	30/0	1005.39	2198.92	0.2	27	28	45	RELAB
DL-CMP-066	DL-CMP-066-A	C1DL66A	0	45	30/0	1019.53	2243.69	0.31	38	15	48	RELAB
DL-CMP-067	DL-CMP-067-A	C1DL67A	0	45	30/0	1017.77	2273.13	0.24	39	52	9	RELAB
DL-CMP-068	DL-CMP-068-A	C1DL68A	0	45	30/0	1017.63	2251.35	0.3	38	29	33	RELAB
DL-CMP-070	DL-CMP-070-A	C1DL70A	0	45	30/0	1036.64	2254.23	0.35	45	14	41	RELAB
DL-CMP-071	DL-CMP-071-A	C1DL71A	0	45	30/0	1031.09	2278.65	0.33	46	23	31	RELAB
DL-CMP-073	DL-CMP-073-A	C1DL73A	0	45	30/0	1017.1	2283.57	0.28	39	36	25	RELAB
DL-CMP-074	DL-CMP-074-A	C1DL74A	0	45	30/0	1019.06	2251.49	0.3	39	24	37	RELAB
DL-CMP-075	DL-CMP-075-A	C1DL75A	0	45	30/0	1028.36	2275.28	0.28	45	46	9	RELAB
DL-CMP-076	DL-CMP-076-A	C1DL76A	0	45	30/0	1038.54	2263.86	0.36	46	18	35	RELAB
DL-CMP-077	DL-CMP-077-A	C1DL77A	0	45	30/0	1026.47	2286.29	0.34	45	52	3	RELAB
DL-CMP-079	DL-CMP-079-A	C1DL79A	0	45	30/0	1032.19	2280.33	0.36	47	38	15	RELAB
DL-CMP-081	DL-CMP-081-A	C1DL81A	0	45	30/0	1022.34	2240.72	0.31	35	26	39	RELAB
DL-CMP-084	DL-CMP-084-A	C1DL84A	0	45	30/0	1035.8	2235.07	0.38	35	0	65	RELAB
DL-CMP-085	DL-CMP-085-A	C1DL85A	0	45	30/0	1028.93	2249.31	0.35	39	0	61	RELAB
DL-CMP-086	DL-CMP-086-A	C1DL86A	0	45	30/0	1019.45	2241.51	0.33	25	0	75	RELAB
DL-CMP-087	DL-CMP-087-A	C1DL87A	0	45	30/0	1013.87	2225.62	0.33	29	0	71	RELAB

## Sheet: Lunar pyroxenes
Sample	Sample ID	Spectrum ID	MinSize (μm)	MaxSize (μm)	i/e	1 μm band center (nm)	2 μm band center (nm)	BAR1.2μm	Wo	En	Fs	Source
15058,276 brown pyroxene	LR-CMP-172	C1LR172	0	125	30/0	979.51	2077.95	0.15	34.3	43.3	22.4	RELAB
	LR-CMP-208	C1LR208	0	45	30/0	975.78	2093.86	0.14				RELAB
average						977.64	2085.9	0.14
std						1.86	7.95	0.01
15058,276 green pyroxene	LR-CMP-173	C1LR173	0	125	30/0	944.55	1963.75	0.05	9.8	59.9	30.3	RELAB
	LR-CMP-209	C1LR209	0	45	30/0	946.49	1978.85	0.06				RELAB
average						945.52	1971.3	0.05
std						0.97	7.55	0
15555,965 light-brown pyroxene B	LR-CMP-170	C1LR170	0	125	30/0	964.63	2045.08	0.07	14.1	52.9	33	RELAB
	LR-CMP-213	C1LR213	0	45	30/0	961.07	2039.97	0.06				RELAB
average						962.85	2042.52	0.07
std						1.78	2.56	0.01
15555,965 reddish-brown pyroxene B	LR-CMP-168	C1LR168	0	125	30/0	973.77	2084.52	0.1	23.5	33.3	43.2	RELAB
	LR-CMP-211	C1LR211	0	45	30/0	981.86	2095.63	0.09				RELAB
average						977.81	2090.07	0.1
std						4.04	5.55	0.01
70017,535 deep-brown pyroxene B	LR-CMP-175	C1LR175	0	125	30/0	999.31	2102.05	0.07	32.3	43.7	24	RELAB
	LR-CMP-215	C1LR215	0	45	30/0	994.16	2111.72	0.06				RELAB
average						996.74	2106.88	0.06
std						2.58	4.83	0.01
70017,535 light-brown pyroxene B	LR-CMP-176	C1LR176	0	125	30/0	964.91	1999.47	0.05	12.5	55.6	31.9	RELAB
	LR-CMP-216	C1LR216	0	45	30/0	959.98	2005.32	0.04				RELAB
average						962.44	2002.39	0.04
std						2.46	2.92	0.01
70035,188 dark-brown pyroxene D <45 um	LR-CMP-219	C1LR219	0	45	30/0	986.72	2083.3	0.05	42.6	43.6	13.8	RELAB
	LR-CMP-179	C1LR179	0	125	30/0	984.38	2065.28	0.07				RELAB
average						985.55	2074.29	0.06
std						1.17	9.01	0.01
70035,188 light-brown pyroxene B	LR-CMP-180	C1LR180	0	125	30/0	949.54	1943.26	0.03	7.5	65.3	27.2	RELAB
	LR-CMP-220	C1LR220	0	45	30/0	940.93	1951.79	0.02				RELAB
average						945.23	1947.53	0.03
std						4.3	4.27	0

## Sheet: Mixtures
Mixture	Sample ID	Spectrum ID	MinSize (μm)	MaxSize (μm)	i/e	Mineral 1 %	Mineral 2 %	Mineral 3 %	1 μm band center (nm)	2 μm band center (nm)	BAR1.2μm	Source
#1 LCP+OL						LCP	OL
PYX 042+OLV003	pomix1002	300807b.002	0	38	30/0	10	90		1043.04	1920.32	0.61	C-TAPE
	pomix1003	300807b.003	0	38	30/0	20	80		971.21	1907.67	0.41	C-TAPE
	pomix1004	300807b.004	0	38	30/0	30	70		931.49	1894.99	0.26	C-TAPE
	pomix1005	300807b.005	0	38	30/0	40	60		923.02	1887.37	0.16	C-TAPE
	pomix1006	300807b.006	0	38	30/0	50	50		918.9	1883.91	0.1	C-TAPE
	pomix1007	300807b.007	0	38	30/0	60	40		916.28	1879.94	0.06	C-TAPE
	pomix1008	300807b.008	0	38	30/0	70	30		914.79	1875.64	0.03	C-TAPE
	pomix1009	300807b.009	0	38	30/0	80	20		913.47	1872.64	0.01	C-TAPE
	pomix1010	300807b.010	0	38	30/0	90	10		913.36	1867.57	0	C-TAPE
#2 LCP+OL						LCP	OL
PYX003+OLV022	MIX240	200318a.00028.asd	45	90	30/0	25	75		957.22	1924.66	0.36	C-TAPE
	MIX242	200318a.00024.asd	45	90	30/0	75	25		927.15	1850.07	0	C-TAPE
#1 HCP+OL						HCP	OL
PYX036+OLV022	MIX213	200318a.00020.asd	45	90	30/0	50	50		1033.22	2253.44	0.57	C-TAPE
#2 HCP+OL						HCP	OL
PYX016+OLV003	MIX031	100412b.017	0	45	30/0	20	80		1053.46	2310.65	0.85	C-TAPE
	MIX032	100412b.018	0	45	30/0	40	60		1052.03	2302.99	0.74	C-TAPE
	MIX033	100412b.019	0	45	30/0	60	40		1051.55	2302.84	0.62	C-TAPE
	MIX034	100412b.020	0	45	30/0	80	20		1049.7	2298.69	0.45	C-TAPE
#3 HCP+OL						HCP	OL
PYX 040+OLV020	MIX220	200318a.00026.asd	45	90	30/0	25	75		1030.34	2126.14	0.69	C-TAPE
	MIX221	200318a.00025.asd	45	90	30/0	50	50		1027.53	2203.67	0.57	C-TAPE
	MIX222	200318a.00027.asd	45	90	30/0	75	25		1036.44	2235.73	0.47	C-TAPE
LCP+HCP+OL						LCP	HCP	OL
	AG-TJM-035	C1AG35	0	38	30/0	40	40	20	943.31	1914.08	0.03	RELAB
	AG-TJM-036	C1AG36	0	38	30/0	35	35	30	944.6	1917.1	0.05	RELAB
	AG-TJM-037	C1AG37	0	38	30/0	30	30	40	949.56	1924.3	0.08	RELAB
	AG-TJM-038	C1AG38	0	38	30/0	25	25	50	951.27	1925.58	0.12	RELAB
	AG-TJM-039	C1AG39	0	38	30/0	20	20	60	960.84	1926.69	0.18	RELAB
	AG-TJM-040	C1AG40	0	38	30/0	15	15	70	975.55	1936.35	0.26	RELAB
	AG-TJM-041	C1AG41	0	38	30/0	10	10	80	1008.75	1939.39	0.4	RELAB
LCP+HCP						LCP	HCP
	MX-RGM-066	C2MX66	0	25	30/0	75	25		955.17	2036.12	0.1	RELAB
	MX-RGM-067	C2MX67	0	25	30/0	50	50		980.65	2058.01	0.12	RELAB
	MX-RGM-068	C2MX68	0	25	30/0	25	75		1013.14	2139.33	0.18	RELAB

## Sheet: LSCC mare soil
LSCC sample	MinSize (μm)	MaxSize (μm)	1 μm band center (nm)	2 μm band center (nm)	BAR1.2μm
10084	10	20	1005.89	2249.17	0.46
12001	10	20	978.91	2096.15	0.25
12030	10	20	963.77	2030.84	0.13
15041	10	20	976.35	2119.72	0.22
15071	10	20	971.1	2085.73	0.2
70181	10	20	994.64	2139.39	0.37
71501	10	20	993.16	2206.9	0.25
79221	10	20	1007.97	2104.47	0.55
71061*	10	20	984.74	1884.48	0.23
*The spectral parameters of sample 71061 is not indicative due to its abundance of volcanic glass.
**All these speatra are from Relab.

## Sheet: Basalts
SampleName	SampleID	SpectrumID	MinSize	MaxSize	1 μm band center (nm)	2 μm band center (nm)	BAR1.2μm
15058,276 bulk B <125 um	LR-CMP-152	C1LR152	0	125	966.94	2041.71	0.15
15058,276 bulk A 125-250 um	LR-CMP-153	C1LR153	125	250	981.82	2021.65	0.14
15555,965 bulk <125 um	LR-CMP-154	C1LR154	0	125	988.04	2066.07	0.26
70017,535 bulk <125 um	LR-CMP-156	C1LR156	0	125	962.43	1940.97	0.07
70035,188 bulk <125 um	LR-CMP-158	C1LR158	0	125	957.13	1909.63	0.06
15058,276 bulk D <45 um	LR-CMP-204	C1LR204	0	45	965.67	2066.68	0.13
15555,965 bulk D <45 um	LR-CMP-205	C1LR205	0	45	977.87	2081.91	0.19
15058,276 bulk E <125 um	LR-CMP-228	C1LR228	0	125	969.56	2037.78	0.13
15555,798	LS-CMP-001	C1LS01	0	500	985.04	2037.72	0.16
15555,799	LS-CMP-002	C1LS02	0	30	974.64	2070.01	0.13
12063,197	LS-CMP-014	C1LS14	0	125	985.32	2101.57	0.16
12002,440	LS-CMP-034	C1LS34	0	0	994.2	2131.21	0.2
15065,58P	LS-JBA-107-P1	CLS067	0	0	944.22	1990.01	0.07
10020P, 10020Q	LS-JBA-001-P2	CLS089	0	0	1015.12	2235.55	0.25
12053P-T	LS-JBA-044-P2	CLS102	0	0	995.54	2105.05	0.13
15016,165	LS-JBA-104	CLS119	0	0	994.93	2033.83	0.17
75035,60P	LS-JBA-227	CLS213	0	0	997.89	2113.13	0.18
15499P	LS-JBA-126	CLS258	0	0	978.16	2119.19	0.05
15555P	LS-JBA-129	CLS262	0	0	975.53	2034.49	0.2
12053,29P	LS-JBA-044-P1	CLS275	0	0	980.42	2113	0.13
10072,88	LS-JBA-005	CLS331	0	0	1008.64	2200.69	0.18
71055,46P	LS-JBA-204	CLS403	0	0	1008.11	2076.6	0.08
12053,30P	LS-JBA-044-C1	CLS422	0	0	984.27	2107.65	0.12
15065P	LS-JBA-107-P2	CLS465	0	0	958.87	1968.33	0.09
12022,217	LS-JBA-032	CLS486	0	0	1002.43	2207.28	0.29
15058,132	LS-JBA-106-P1	CLS487	0	0	984.04	2041.51	0.12
12038,96	LS-JBA-035	CLS506	0	0	967.09	2049.14	0.14
71055,25	LS-JBA-243	CLS621	0	0	990.23	2085.3	0.11
10020,38	LS-JBA-265	CLS630	0	0	1011.7	2219.27	0.25
12053,23+234	LS-JBA-266	CLS652	0	0	995.98	2133.29	0.13
75055,28	LS-JBA-253	CLS670	0	0	1015.71	2123.19	0.19
70017	LS-JBA-257	CLS685	0	0	959.46	1975.35	0.12
*All these speatra are from Relab.

## Sheet: M3
Age	ID	Longitude	Latitude	1 μm band center (nm)	2 μm band center (nm)	BAR1.2μm	RMSE
Em	Em1	-51.654	44.451	1000.54	2231.97	0.32	0.025
	Em2	-48.823	43.59	1012.99	2256.51	0.3	0.035
	Em3	-52.858	44.259	1009.33	2175.18	0.41	0.03
	Em4	-53.513	42.983	1002.03	2237.67	0.39	0.03
	Em5	-51.529	41.754	1010.15	2203.48	0.36	0.043
	Em6	-49.325	42.935	1019.46	2166.38	0.35	0.042
	Em7	-48.594	42.839	1012.05	2153.81	0.35	0.032
	Em8	-48.713	40.65	1022.12	2206.15	0.37	0.033
	Em9	-49.942	40.937	1010.64	2252.08	0.35	0.029
	Em10	-50.492	40.09	1008.22	2186.43	0.3	0.029
	Em11	-53.403	41.056	992.34	2168.83	0.28	0.034
	Em12	-52.304	40.267	1011.11	2211.74	0.29	0.033
	Em13	-51.697	41.29	1003.38	2176.29	0.38	0.03
Mean				1008.15	2202.04	0.34	0.03
Im	Im1	-64.49	40.831	959.71	2087.03	0.12	0.059
	Im2	-60.642	45.158	969.46	2071.7	0.11	0.087
	Im3	-65.141	43.743	974.94	2071.56	0.13	0.09
	Im4	-63.09	42.648	975.22	2092.73	0.2	0.075
	Im5	-59.6	43.222	980.32	2105.32	0.13	0.075
	Im6	-60.575	45.077	980.74	2086.97	0.19	0.078
	Im7	-62.516	45.306	980.51	2113.68	0.11	0.0518
	Im8	-58.333	44.341	964.47	2088.83	0.11	0.046
	Im9	-55.435	45.354	960.97	2061.51	0.09	0.119
	Im10	-60.532	40.774	1000.9	2137.81	0.17	0.085
	Im11	-58.658	43.863	968.17	2085.3	0.13	0.119
	Im12	-59.518	43.002	998.96	2121.4	0.12	0.074
	Im13	-55.689	45.024	978.44	2111.89	0.08	0.083
Mean				976.37	2095.06	0.13	0.08
