# Supplementary material for: Spectral interpretation of late-stage mare basalt mineralogy unveiled by Chang’E-5 samples
Source: Nat Commun. 2022 Oct 10;13:5965. doi: 10.1038/s41467-022-33670-6 (PMC9550791; doi:10.1038/s41467-022-33670-6)
Supplement: Supplementary file 2 — Source Data [file 41467_2022_33670_MOESM2_ESM.zip › CE5C-S1_Spectral_Data.xlsx]

## Sheet: CE5C-S1
Wavelength	CE5C-S1	STD
450	0.061538	0.000526333
451	0.061705	0.000526189
452	0.061727	0.000507296
453	0.061874	0.000532313
454	0.062033	0.00053458
455	0.062113	0.000490674
456	0.062151	0.000497081
457	0.062233	0.000514873
458	0.062294	0.000523687
459	0.062301	0.000515291
460	0.06263	0.000532709
461	0.062794	0.000522875
462	0.062759	0.000495047
463	0.062865	0.000505974
464	0.063079	0.000513596
465	0.063202	0.000523426
466	0.063179	0.000540353
467	0.063288	0.000535768
468	0.063474	0.000549307
469	0.063575	0.000563139
470	0.063494	0.000548681
471	0.063664	0.000528866
472	0.063849	0.000536572
473	0.063931	0.000557504
474	0.063937	0.000530224
475	0.064064	0.000549607
476	0.064235	0.000548538
477	0.06436	0.000500793
478	0.064438	0.000530684
479	0.064576	0.000551692
480	0.064684	0.000553671
481	0.064665	0.000539708
482	0.064827	0.000551406
483	0.064996	0.000538833
484	0.065085	0.000510042
485	0.065135	0.000522749
486	0.065233	0.000516022
487	0.065395	0.000509483
488	0.065576	0.000521447
489	0.065618	0.000510366
490	0.065679	0.000500897
491	0.065777	0.000506017
492	0.06587	0.000524594
493	0.066005	0.000501439
494	0.066031	0.000488495
495	0.066006	0.000497993
496	0.066253	0.000487399
497	0.066421	0.00050137
498	0.066482	0.000507466
499	0.066512	0.000481984
500	0.066654	0.000492223
501	0.066812	0.000491509
502	0.066905	0.000481683
503	0.066884	0.000491988
504	0.066875	0.000515027
505	0.066979	0.000515093
506	0.067169	0.000491128
507	0.067235	0.000496377
508	0.06732	0.000497071
509	0.067396	0.000495901
510	0.067435	0.00049815
511	0.067586	0.000495199
512	0.06771	0.000487141
513	0.067806	0.000490732
514	0.067965	0.000529325
515	0.068032	0.000506365
516	0.068167	0.000489531
517	0.06841	0.00051518
518	0.068476	0.000507583
519	0.068537	0.000501052
520	0.068655	0.000504208
521	0.068835	0.000514404
522	0.068956	0.000513747
523	0.069048	0.000513887
524	0.069142	0.000519271
525	0.06926	0.000523471
526	0.069328	0.000529143
527	0.069375	0.000524294
528	0.069456	0.000504087
529	0.069631	0.000508672
530	0.069782	0.000510491
531	0.06987	0.000505096
532	0.069907	0.00050118
533	0.070003	0.000512137
534	0.0701	0.000520613
535	0.070183	0.000517494
536	0.070314	0.000512099
537	0.070438	0.000513608
538	0.070539	0.000518642
539	0.070625	0.000519784
540	0.070737	0.000513827
541	0.070809	0.000512659
542	0.070869	0.000513961
543	0.070998	0.000508143
544	0.071063	0.000496724
545	0.071124	0.000492842
546	0.071234	0.000501304
547	0.07139	0.000514999
548	0.071494	0.000525655
549	0.071582	0.000528371
550	0.071717	0.000522947
551	0.071814	0.00051932
552	0.071909	0.000522437
553	0.07201	0.000527201
554	0.072094	0.000523517
555	0.0722	0.000522752
556	0.07231	0.000520912
557	0.072407	0.000516968
558	0.072514	0.000524244
559	0.072611	0.00052473
560	0.072717	0.000515196
561	0.072857	0.000500873
562	0.072965	0.00049793
563	0.073065	0.000500917
564	0.073169	0.000506039
565	0.073259	0.000514249
566	0.073387	0.000513206
567	0.073516	0.000516629
568	0.073613	0.000534633
569	0.073739	0.000524281
570	0.073836	0.000513114
571	0.073918	0.000509024
572	0.074056	0.000503785
573	0.074151	0.000500231
574	0.074225	0.000504235
575	0.074319	0.000515845
576	0.074486	0.000518768
577	0.074586	0.000513715
578	0.074641	0.000508383
579	0.074739	0.000511953
580	0.074865	0.000526244
581	0.074953	0.000531453
582	0.075015	0.000523068
583	0.075167	0.000522564
584	0.075251	0.000508615
585	0.075324	0.000496847
586	0.075445	0.000501952
587	0.075498	0.000503449
588	0.07557	0.000507239
589	0.075677	0.000510645
590	0.07579	0.000506749
591	0.07594	0.000497017
592	0.076055	0.000488808
593	0.076118	0.000485851
594	0.076261	0.000487647
595	0.076358	0.000499178
596	0.07643	0.000514268
597	0.07654	0.000524644
598	0.076652	0.000540991
599	0.076753	0.000547914
600	0.076833	0.000540626
601	0.076895	0.000526137
602	0.076987	0.000524756
603	0.077098	0.000528703
604	0.077208	0.000530422
605	0.077316	0.000545809
606	0.077418	0.000554779
607	0.077511	0.000548208
608	0.077597	0.00052659
609	0.077703	0.000525946
610	0.077817	0.000525518
611	0.07793	0.000519775
612	0.078033	0.000534102
613	0.078114	0.000529123
614	0.078196	0.000513723
615	0.078299	0.000507307
616	0.078413	0.000513958
617	0.078512	0.000518658
618	0.078596	0.000520662
619	0.078686	0.000528105
620	0.078819	0.000534845
621	0.078921	0.000540689
622	0.078968	0.000544805
623	0.079075	0.000540253
624	0.079176	0.00054139
625	0.079281	0.000548572
626	0.079414	0.00055485
627	0.079481	0.000551237
628	0.079574	0.000543096
629	0.079709	0.000535803
630	0.079815	0.000533161
631	0.079892	0.000529206
632	0.079964	0.000531813
633	0.080054	0.000540303
634	0.080168	0.000525355
635	0.080261	0.000518351
636	0.08034	0.000521001
637	0.080445	0.000518171
638	0.080577	0.000519629
639	0.080692	0.000524174
640	0.080777	0.000530946
641	0.080873	0.000540346
642	0.080957	0.000551968
643	0.081043	0.000555863
644	0.081149	0.000545177
645	0.08124	0.000531322
646	0.081339	0.000515677
647	0.081445	0.000504729
648	0.081539	0.000508313
649	0.081652	0.000512097
650	0.081736	0.000513892
651	0.081779	0.000515043
652	0.081882	0.000520097
653	0.081976	0.000521732
654	0.082069	0.000521133
655	0.082184	0.000524229
656	0.082248	0.000530525
657	0.082329	0.000543724
658	0.082436	0.000557119
659	0.082507	0.000556689
660	0.082637	0.000560439
661	0.08276	0.000563986
662	0.082825	0.000561524
663	0.082916	0.000564237
664	0.083035	0.000567254
665	0.083134	0.000567705
666	0.083163	0.000562259
667	0.083281	0.000547494
668	0.083408	0.000541112
669	0.083496	0.000544229
670	0.08359	0.00053445
671	0.083692	0.000528229
672	0.083803	0.000523032
673	0.083909	0.000515918
674	0.083964	0.000527549
675	0.084026	0.000537876
676	0.084121	0.000538655
677	0.084245	0.000531717
678	0.084357	0.000533705
679	0.084435	0.000536447
680	0.084495	0.00053389
681	0.084601	0.000530884
682	0.084694	0.000527833
683	0.084785	0.000522251
684	0.084891	0.000512135
685	0.084991	0.000505427
686	0.085075	0.000511268
687	0.085155	0.00052672
688	0.085251	0.00053876
689	0.085327	0.0005328
690	0.08541	0.00051271
691	0.085514	0.000489613
692	0.085592	0.00047806
693	0.085679	0.000482325
694	0.085769	0.000488294
695	0.085851	0.000481828
696	0.085968	0.000492874
697	0.086042	0.000499687
698	0.08609	0.000497863
699	0.086223	0.000502499
700	0.086305	0.000498862
701	0.086354	0.000493295
702	0.086417	0.000492676
703	0.086524	0.000492945
704	0.086611	0.000490855
705	0.086702	0.000494386
706	0.086836	0.000511385
707	0.086913	0.000525508
708	0.086979	0.000523587
709	0.087067	0.000510065
710	0.087178	0.000507811
711	0.087271	0.000522559
712	0.08734	0.000534748
713	0.087405	0.000531005
714	0.087527	0.00053067
715	0.087611	0.000524396
716	0.087682	0.000517551
717	0.087801	0.000520598
718	0.087876	0.000522334
719	0.087929	0.000524708
720	0.087991	0.000527376
721	0.088089	0.0005234
722	0.088184	0.000518495
723	0.088267	0.000521871
724	0.08834	0.000536698
725	0.088422	0.000545649
726	0.088492	0.000552104
727	0.088576	0.000552643
728	0.088709	0.00054281
729	0.088772	0.000535382
730	0.0888	0.000536451
731	0.088852	0.000542771
732	0.089005	0.000539745
733	0.089077	0.00052597
734	0.08913	0.000508828
735	0.08923	0.00050088
736	0.089309	0.00051462
737	0.089386	0.000540527
738	0.089459	0.000557548
739	0.089525	0.00054663
740	0.089615	0.000546505
741	0.089692	0.000555744
742	0.089752	0.000566918
743	0.089833	0.000569277
744	0.089895	0.000574388
745	0.089953	0.000575037
746	0.090025	0.000567148
747	0.090113	0.000564333
748	0.090186	0.000559152
749	0.090241	0.000552264
750	0.090291	0.000546651
751	0.090365	0.000543257
752	0.090463	0.000544024
753	0.090558	0.000546805
754	0.090604	0.000546477
755	0.090687	0.000543762
756	0.090782	0.000539431
757	0.090858	0.000535268
758	0.090916	0.000538879
759	0.090975	0.000534583
760	0.091045	0.000529608
761	0.091128	0.000534345
762	0.091192	0.00053961
763	0.091265	0.000551983
764	0.091344	0.000560103
765	0.091402	0.000544123
766	0.091473	0.000536108
767	0.091534	0.000535735
768	0.09159	0.000535784
769	0.09169	0.00052966
770	0.091763	0.000524231
771	0.091814	0.000528141
772	0.09187	0.000541857
773	0.091917	0.000544696
774	0.091972	0.000547699
775	0.092043	0.000557715
776	0.092129	0.000575635
777	0.092206	0.000584761
778	0.09227	0.000594067
779	0.092323	0.000602277
780	0.09237	0.000595334
781	0.092429	0.000579721
782	0.092477	0.000564256
783	0.092511	0.000554184
784	0.092595	0.000546931
785	0.092648	0.000534213
786	0.092676	0.000522392
787	0.092715	0.000522057
788	0.092763	0.000527889
789	0.092815	0.00052462
790	0.092876	0.000517327
791	0.092956	0.000527112
792	0.092987	0.000531011
793	0.093016	0.000534366
794	0.093074	0.00053965
795	0.093143	0.000541483
796	0.093201	0.000536228
797	0.093237	0.000528549
798	0.09326	0.000524354
799	0.093316	0.000518116
800	0.093374	0.000511525
801	0.093432	0.000503283
802	0.093491	0.000493311
803	0.093494	0.000500092
804	0.093493	0.000503069
805	0.093525	0.000501515
806	0.093602	0.000511562
807	0.093653	0.000521051
808	0.093699	0.00052602
809	0.093748	0.000527684
810	0.093776	0.000535458
811	0.093775	0.00054225
812	0.093807	0.000546706
813	0.093905	0.000550691
814	0.093948	0.000557855
815	0.093968	0.000564711
816	0.09399	0.000574094
817	0.09403	0.000586637
818	0.094098	0.000583873
819	0.094115	0.000585534
820	0.094093	0.00059413
821	0.094117	0.000596164
822	0.094125	0.000585127
823	0.09414	0.000577809
824	0.094174	0.000578169
825	0.094218	0.000565704
826	0.094248	0.000562263
827	0.094266	0.000555943
828	0.094281	0.000542466
829	0.094292	0.000558861
830	0.094303	0.000559292
831	0.09432	0.000557438
832	0.094347	0.000575595
833	0.094365	0.000574632
834	0.094383	0.000563977
835	0.094404	0.000556013
836	0.094424	0.000557594
837	0.09445	0.000538324
838	0.094462	0.000520738
839	0.094455	0.000519402
840	0.094449	0.000529772
841	0.094453	0.000527171
842	0.094468	0.000525485
843	0.094481	0.00053016
844	0.094475	0.000524759
845	0.09446	0.000522735
846	0.094501	0.000524135
847	0.094602	0.000526092
848	0.094554	0.000536814
849	0.094529	0.000529375
850	0.094527	0.000515513
851	0.094509	0.000513954
852	0.094542	0.000493759
853	0.094567	0.000482522
854	0.094563	0.000482707
855	0.094537	0.000483413
856	0.094515	0.000486395
857	0.094508	0.000491758
858	0.094513	0.000489875
859	0.094516	0.000463922
860	0.094476	0.000460816
861	0.094477	0.00046115
862	0.094523	0.000450641
863	0.094487	0.000445764
864	0.094471	0.000464174
865	0.094453	0.000472057
866	0.094421	0.000455912
867	0.094442	0.000466406
868	0.094441	0.000467533
869	0.094419	0.000461252
870	0.094395	0.000456349
871	0.094363	0.000454505
872	0.094403	0.000463075
873	0.094435	0.000469989
874	0.094374	0.000464986
875	0.09442	0.000479225
876	0.094472	0.00049051
877	0.094478	0.000495343
878	0.094436	0.000496786
879	0.094391	0.000468928
880	0.094385	0.00044494
881	0.094411	0.000442642
882	0.094412	0.000459209
883	0.094367	0.000451632
884	0.094377	0.00043619
885	0.094417	0.000429028
886	0.094346	0.00043681
887	0.094382	0.000419726
888	0.094418	0.000415937
889	0.094395	0.000434772
890	0.094385	0.000427787
891	0.094349	0.000420555
892	0.094341	0.000417091
893	0.094368	0.000420156
894	0.094308	0.000421033
895	0.094281	0.000438108
896	0.094268	0.000454745
897	0.094236	0.000452356
898	0.094215	0.000431664
899	0.094217	0.00044415
900	0.094209	0.000454481
901	0.094181	0.000429869
902	0.094221	0.000422552
903	0.094249	0.00042035
904	0.094185	0.00042061
905	0.094047	0.000418959
906	0.094114	0.000405537
907	0.094138	0.000410415
908	0.094116	0.000427138
909	0.094137	0.000432819
910	0.094136	0.000410342
911	0.094081	0.000411955
912	0.094035	0.000428259
913	0.094065	0.00042485
914	0.094005	0.000413508
915	0.093995	0.000418456
916	0.094027	0.000427122
917	0.094016	0.000415921
918	0.094026	0.000406551
919	0.094038	0.00041654
920	0.094054	0.000431523
921	0.094076	0.000424146
922	0.094063	0.000424055
923	0.094038	0.000414105
924	0.094001	0.000395572
925	0.093943	0.000392959
926	0.093926	0.000395408
927	0.093904	0.000404473
928	0.093874	0.00041183
929	0.09388	0.000407019
930	0.093818	0.000387402
931	0.093799	0.000374624
932	0.093859	0.000383786
933	0.093935	0.000415598
934	0.093921	0.000417818
935	0.093907	0.000407964
936	0.093915	0.000406799
937	0.093875	0.000423119
938	0.093756	0.000419603
939	0.093739	0.000432353
940	0.093814	0.000451883
941	0.0938	0.000429843
942	0.093709	0.000419082
943	0.093667	0.000415869
944	0.093743	0.000423152
945	0.0939	0.000447501
946	0.093895	0.000447864
947	0.0938	0.000436902
948	0.093736	0.000435539
949	0.093803	0.000455602
950	0.093875	0.00044671
951	0.093828	0.000444329
952	0.093741	0.000458627
953	0.093812	0.00047235
954	0.093729	0.000439783
955	0.093732	0.000450839
956	0.093785	0.00047851
957	0.093663	0.000460501
958	0.093713	0.000468707
959	0.093823	0.000474906
960	0.093875	0.000473409
961	0.093807	0.00048674
962	0.093729	0.000473855
963	0.093754	0.000480746
964	0.093872	0.000490234
965	0.093968	0.000466578
966	0.093858	0.000447642
967	0.093768	0.000466384
968	0.093825	0.000484439
969	0.093981	0.000462337
970	0.093763	0.000441556
971	0.093797	0.000449045
972	0.093969	0.000490472
973	0.093932	0.00051651
974	0.093982	0.000495981
975	0.094017	0.000494311
976	0.094018	0.000503804
977	0.093988	0.000491161
978	0.093865	0.000507525
979	0.093956	0.000527702
980	0.094137	0.000527482
981	0.094172	0.0004934
982	0.093974	0.000526075
983	0.093894	0.000521642
984	0.093903	0.00051287
985	0.093943	0.000516414
986	0.094114	0.00055284
987	0.094104	0.000548178
988	0.09416	0.000538529
989	0.094296	0.000537005
990	0.094068	0.000498463
991	0.094201	0.000538232
992	0.09442	0.000546899
993	0.094441	0.000522245
994	0.09425	0.000535519
995	0.094361	0.000528165
996	0.09437	0.000548955
997	0.094288	0.000601563
998	0.09447	0.000600609
999	0.094537	0.000539556
1000	0.094537	0.000539556
1001	0.094447	0.000575677
1002	0.094485	0.000577476
1003	0.094556	0.000547498
1004	0.094603	0.000534573
1005	0.094649	0.000540253
1006	0.094679	0.000560663
1007	0.09465	0.000524598
1008	0.094691	0.00055153
1009	0.094764	0.000572921
1010	0.094888	0.00059935
1011	0.094936	0.000614712
1012	0.095008	0.000681633
1013	0.095047	0.000669238
1014	0.094977	0.000606657
1015	0.095013	0.00057505
1016	0.09512	0.000492516
1017	0.095199	0.000477157
1018	0.095324	0.00053221
1019	0.095394	0.000546995
1020	0.09542	0.000572804
1021	0.095458	0.000571695
1022	0.095488	0.000540939
1023	0.095479	0.000465669
1024	0.095529	0.000446654
1025	0.095612	0.000431342
1026	0.095682	0.000434271
1027	0.095775	0.000509223
1028	0.095843	0.000524786
1029	0.095893	0.000510504
1030	0.095955	0.000504736
1031	0.096013	0.000497214
1032	0.096079	0.000511048
1033	0.096145	0.000529909
1034	0.096225	0.000534866
1035	0.096333	0.000522542
1036	0.096421	0.000533213
1037	0.096511	0.000517487
1038	0.09662	0.000475454
1039	0.096701	0.000470509
1040	0.096754	0.000463198
1041	0.096829	0.000480726
1042	0.096894	0.00056575
1043	0.096971	0.000580026
1044	0.097061	0.000584245
1045	0.097147	0.000581925
1046	0.097236	0.000516683
1047	0.097326	0.000507203
1048	0.097422	0.000513285
1049	0.097519	0.000527535
1050	0.09759	0.000550415
1051	0.097661	0.000554139
1052	0.097739	0.000532827
1053	0.097792	0.000486004
1054	0.097893	0.000469405
1055	0.098039	0.000468977
1056	0.098153	0.000459079
1057	0.098282	0.000467255
1058	0.098408	0.000476968
1059	0.098499	0.000474828
1060	0.098623	0.000478078
1061	0.098806	0.000473921
1062	0.098924	0.000489505
1063	0.098964	0.000502037
1064	0.099087	0.000503089
1065	0.099162	0.000485421
1066	0.099196	0.000486033
1067	0.099315	0.00046358
1068	0.099428	0.000486861
1069	0.099548	0.000499257
1070	0.099674	0.000525748
1071	0.099803	0.000542568
1072	0.099953	0.000540941
1073	0.10007	0.000539027
1074	0.10017	0.000530727
1075	0.10029	0.000533248
1076	0.10042	0.000549957
1077	0.10054	0.000555435
1078	0.10068	0.000541343
1079	0.10081	0.000518777
1080	0.10094	0.00049092
1081	0.10109	0.000508816
1082	0.1012	0.000520207
1083	0.10132	0.000526958
1084	0.10146	0.000539917
1085	0.10159	0.000559062
1086	0.10173	0.000564628
1087	0.1019	0.000591363
1088	0.10204	0.000596503
1089	0.10214	0.00059431
1090	0.10225	0.000562663
1091	0.10241	0.000553746
1092	0.10255	0.00054504
1093	0.10268	0.000512594
1094	0.10284	0.000499657
1095	0.10299	0.000506448
1096	0.10311	0.000516642
1097	0.10321	0.000535886
1098	0.10331	0.000536292
1099	0.10338	0.000534883
1100	0.10347	0.000548177
1101	0.1036	0.000544277
1102	0.10377	0.000545134
1103	0.10393	0.000558457
1104	0.1041	0.000581036
1105	0.10429	0.000579063
1106	0.10442	0.000574543
1107	0.10455	0.000570773
1108	0.10466	0.000538121
1109	0.10476	0.000492163
1110	0.10489	0.00048999
1111	0.10504	0.000495064
1112	0.10522	0.000493277
1113	0.10538	0.000503531
1114	0.10549	0.000507705
1115	0.10558	0.000503487
1116	0.1057	0.000496737
1117	0.10579	0.000479241
1118	0.10591	0.000470793
1119	0.10605	0.000460586
1120	0.1062	0.000453163
1121	0.10633	0.000445799
1122	0.10644	0.000439897
1123	0.10656	0.000436246
1124	0.1067	0.000443029
1125	0.10683	0.000443485
1126	0.10695	0.000422223
1127	0.10711	0.000417895
1128	0.10724	0.000414456
1129	0.10737	0.000429814
1130	0.10753	0.000461399
1131	0.10768	0.000492912
1132	0.10781	0.000525607
1133	0.10794	0.000546432
1134	0.10807	0.000568984
1135	0.10819	0.000568094
1136	0.10829	0.000549321
1137	0.10838	0.00052459
1138	0.10848	0.000523975
1139	0.10859	0.000519986
1140	0.10873	0.000524294
1141	0.10887	0.000533014
1142	0.10901	0.000510671
1143	0.10917	0.000487106
1144	0.1093	0.000462559
1145	0.1094	0.000432075
1146	0.10951	0.000435671
1147	0.10961	0.000448277
1148	0.10969	0.00042824
1149	0.10979	0.000413427
1150	0.10992	0.000411857
1151	0.11004	0.000400724
1152	0.11015	0.000360255
1153	0.11025	0.000356555
1154	0.11034	0.000372454
1155	0.11044	0.000347294
1156	0.11055	0.000361812
1157	0.11067	0.000394763
1158	0.11078	0.000408168
1159	0.11088	0.000447447
1160	0.11097	0.000452496
1161	0.11107	0.000435243
1162	0.11117	0.000442308
1163	0.11129	0.000445278
1164	0.11138	0.000449384
1165	0.11147	0.000466037
1166	0.11156	0.00047318
1167	0.11166	0.00047714
1168	0.11175	0.000466871
1169	0.11184	0.000450175
1170	0.11193	0.00042801
1171	0.11203	0.000405817
1172	0.11214	0.000393164
1173	0.11227	0.000391777
1174	0.11239	0.000379965
1175	0.11248	0.000379436
1176	0.11258	0.000383901
1177	0.11266	0.000361734
1178	0.11274	0.00036727
1179	0.11285	0.000369815
1180	0.11295	0.000357497
1181	0.11306	0.000349938
1182	0.1132	0.00034362
1183	0.1133	0.00034115
1184	0.11338	0.000348982
1185	0.11346	0.000347794
1186	0.11352	0.000342228
1187	0.11359	0.000340412
1188	0.11367	0.000339357
1189	0.11378	0.000317032
1190	0.11386	0.000285797
1191	0.11394	0.000295775
1192	0.11403	0.000293937
1193	0.11411	0.00028838
1194	0.11421	0.000314028
1195	0.11429	0.000326055
1196	0.11435	0.000326334
1197	0.11445	0.000317281
1198	0.11452	0.000307289
1199	0.1146	0.000285459
1200	0.11468	0.000288984
1201	0.11475	0.000307319
1202	0.11483	0.000324733
1203	0.11492	0.00037996
1204	0.11501	0.000392316
1205	0.1151	0.000348136
1206	0.11518	0.000355751
1207	0.11526	0.000380408
1208	0.11531	0.000388323
1209	0.11537	0.000396655
1210	0.11544	0.000430403
1211	0.11548	0.000413192
1212	0.11555	0.000382353
1213	0.11563	0.000381566
1214	0.1157	0.000378542
1215	0.11578	0.000375464
1216	0.11586	0.000376159
1217	0.11593	0.000374396
1218	0.11598	0.000373102
1219	0.11606	0.000377764
1220	0.11613	0.000378786
1221	0.11621	0.000388846
1222	0.11631	0.000422878
1223	0.11639	0.000430543
1224	0.11644	0.000421307
1225	0.11651	0.000421107
1226	0.11658	0.000404379
1227	0.11663	0.000405469
1228	0.11672	0.000405391
1229	0.11682	0.00040213
1230	0.1169	0.000401457
1231	0.117	0.000399624
1232	0.1171	0.000398398
1233	0.11719	0.000417884
1234	0.11726	0.00044294
1235	0.11731	0.000474067
1236	0.11737	0.000483212
1237	0.1174	0.000504048
1238	0.11746	0.000504188
1239	0.11755	0.000468348
1240	0.11762	0.000449978
1241	0.11769	0.000441849
1242	0.11776	0.000430107
1243	0.11784	0.000415774
1244	0.11792	0.000403465
1245	0.11802	0.000391428
1246	0.1181	0.000373238
1247	0.11816	0.000337362
1248	0.11822	0.000321123
1249	0.11828	0.00032614
1250	0.11833	0.000344116
1251	0.1184	0.000386347
1252	0.11848	0.000417245
1253	0.11856	0.000432304
1254	0.11864	0.000430425
1255	0.11873	0.000440911
1256	0.11885	0.000457096
1257	0.11894	0.000458981
1258	0.11904	0.000465928
1259	0.11912	0.000466212
1260	0.11916	0.000455445
1261	0.11923	0.000444379
1262	0.1193	0.000434151
1263	0.11938	0.000424289
1264	0.11947	0.000394959
1265	0.11956	0.000385913
1266	0.11965	0.000398649
1267	0.11973	0.000408109
1268	0.11979	0.000423418
1269	0.11987	0.000444124
1270	0.11995	0.000450743
1271	0.12001	0.000459454
1272	0.12008	0.000470803
1273	0.12015	0.000477935
1274	0.12022	0.000461422
1275	0.12028	0.000414008
1276	0.12036	0.000400204
1277	0.12046	0.000385056
1278	0.12056	0.00037806
1279	0.12065	0.000401844
1280	0.12075	0.000415255
1281	0.12087	0.000428469
1282	0.12096	0.000434694
1283	0.12105	0.000433285
1284	0.12113	0.000441512
1285	0.12117	0.000457368
1286	0.12124	0.000466948
1287	0.1213	0.000478259
1288	0.12139	0.000487672
1289	0.12152	0.000498126
1290	0.12163	0.000496159
1291	0.12173	0.000487707
1292	0.12183	0.000476032
1293	0.12193	0.000447819
1294	0.122	0.000416014
1295	0.12207	0.000397875
1296	0.12211	0.000389851
1297	0.12218	0.000381124
1298	0.12223	0.000381662
1299	0.12232	0.000385311
1300	0.12244	0.000406679
1301	0.12253	0.00040332
1302	0.12264	0.000391588
1303	0.12272	0.000387916
1304	0.12278	0.000379624
1305	0.12285	0.00037453
1306	0.12292	0.000384155
1307	0.123	0.000387032
1308	0.12312	0.000375829
1309	0.12321	0.000364432
1310	0.12328	0.00033769
1311	0.12336	0.000337929
1312	0.12345	0.000362214
1313	0.12354	0.000367072
1314	0.12366	0.00038054
1315	0.12375	0.000386885
1316	0.12383	0.000375532
1317	0.12389	0.000342598
1318	0.12397	0.00033685
1319	0.12404	0.000342436
1320	0.12412	0.000346207
1321	0.12422	0.000356738
1322	0.1243	0.000368359
1323	0.12438	0.000383747
1324	0.12446	0.000394855
1325	0.12455	0.000409732
1326	0.12463	0.000423294
1327	0.12471	0.000425495
1328	0.12478	0.000436957
1329	0.12485	0.000454666
1330	0.12493	0.000457161
1331	0.12501	0.000467117
1332	0.1251	0.000464793
1333	0.12522	0.000431329
1334	0.12532	0.000419015
1335	0.12541	0.000417119
1336	0.12549	0.000411012
1337	0.12555	0.000405572
1338	0.12564	0.000408917
1339	0.12574	0.000393291
1340	0.12585	0.000399925
1341	0.12594	0.000399998
1342	0.12604	0.000413413
1343	0.12612	0.000415066
1344	0.12619	0.000409113
1345	0.12628	0.000410038
1346	0.1264	0.000418832
1347	0.1265	0.000428074
1348	0.12658	0.000448838
1349	0.12669	0.000451618
1350	0.12681	0.000439009
1351	0.12691	0.000444658
1352	0.12701	0.000443769
1353	0.12711	0.000451483
1354	0.12719	0.000486096
1355	0.12727	0.000496678
1356	0.12737	0.000485964
1357	0.12746	0.000495778
1358	0.12752	0.000518732
1359	0.1276	0.00052727
1360	0.1277	0.000540958
1361	0.12779	0.000543711
1362	0.12791	0.000510067
1363	0.128	0.000503231
1364	0.12805	0.00052363
1365	0.12813	0.000517442
1366	0.12822	0.000503935
1367	0.1283	0.000497223
1368	0.12838	0.000474207
1369	0.12848	0.000422444
1370	0.12857	0.000408297
1371	0.12864	0.000421107
1372	0.12875	0.000419519
1373	0.12891	0.000431329
1374	0.12901	0.000423244
1375	0.12909	0.000403919
1376	0.12918	0.000394198
1377	0.12924	0.000384935
1378	0.12932	0.00037733
1379	0.12942	0.000380087
1380	0.12951	0.000376257
1381	0.1296	0.000375338
1382	0.1297	0.000367158
1383	0.12982	0.000356022
1384	0.12993	0.00034865
1385	0.13004	0.000321585
1386	0.13014	0.000323832
1387	0.13024	0.000351629
1388	0.13033	0.000369216
1389	0.1304	0.000388276
1390	0.13048	0.000403227
1391	0.13055	0.000401885
1392	0.13063	0.000408088
1393	0.13072	0.000405714
1394	0.13081	0.000420382
1395	0.1309	0.000437857
1396	0.13099	0.000468393
1397	0.13108	0.000483251
1398	0.13116	0.000496496
1399	0.13124	0.000516803
1400	0.13132	0.00053531
1401	0.1314	0.000560128
1402	0.13147	0.000606573
1403	0.13155	0.000620737
1404	0.13164	0.000613551
1405	0.13174	0.000621171
1406	0.13186	0.000631368
1407	0.13198	0.000617435
1408	0.13211	0.000598203
1409	0.13221	0.000574684
1410	0.13228	0.000516491
1411	0.13238	0.00048946
1412	0.1325	0.000489105
1413	0.13261	0.000476231
1414	0.13273	0.000457552
1415	0.13285	0.000446466
1416	0.13295	0.000444599
1417	0.13305	0.000436147
1418	0.13318	0.00043031
1419	0.13329	0.000421369
1420	0.13337	0.000402341
1421	0.13347	0.000388308
1422	0.13358	0.000389326
1423	0.13368	0.000372854
1424	0.13379	0.000333995
1425	0.1339	0.000317555
1426	0.134	0.000292564
1427	0.13408	0.000291313
1428	0.13417	0.000287785
1429	0.13425	0.000309316
1430	0.13434	0.000321919
1431	0.13444	0.000335651
1432	0.13452	0.000353838
1433	0.13459	0.000378875
1434	0.13467	0.000396425
1435	0.13472	0.000415994
1436	0.13481	0.000433158
1437	0.13491	0.000455226
1438	0.13501	0.000463307
1439	0.13511	0.000471644
1440	0.13521	0.000471995
1441	0.13531	0.000454362
1442	0.13541	0.00045317
1443	0.13551	0.000461408
1444	0.13561	0.000462695
1445	0.13568	0.000462145
1446	0.13577	0.000461452
1447	0.13586	0.000449715
1448	0.13596	0.000437455
1449	0.13607	0.000422592
1450	0.13616	0.000412516
1451	0.13623	0.000397299
1452	0.13632	0.000393207
1453	0.13641	0.000406413
1454	0.13651	0.00040598
1455	0.13664	0.000387019
1456	0.13675	0.000383586
1457	0.13686	0.000380773
1458	0.13695	0.000380875
1459	0.13701	0.000400367
1460	0.13709	0.000409113
1461	0.13718	0.000398939
1462	0.13725	0.000395254
1463	0.13731	0.000378814
1464	0.13737	0.00038666
1465	0.13743	0.00038064
1466	0.13749	0.000368831
1467	0.13758	0.00037418
1468	0.13769	0.000387529
1469	0.13779	0.000394316
1470	0.13789	0.000409074
1471	0.13799	0.000413784
1472	0.13809	0.000407122
1473	0.13818	0.000411389
1474	0.13828	0.000421732
1475	0.13837	0.000418248
1476	0.13845	0.000411513
1477	0.13855	0.000410244
1478	0.13863	0.000407153
1479	0.13873	0.000405481
1480	0.13882	0.000406646
1481	0.13891	0.000403217
1482	0.13899	0.00039167
1483	0.13909	0.000396913
1484	0.13919	0.000410711
1485	0.13927	0.000414127
1486	0.13936	0.000433482
1487	0.13943	0.000428683
1488	0.13949	0.000392581
1489	0.13955	0.000383385
1490	0.13961	0.00037584
1491	0.13966	0.000369045
1492	0.13971	0.000380195
1493	0.13978	0.000374356
1494	0.13986	0.000350652
1495	0.13993	0.000337099
1496	0.14	0.000329266
1497	0.14008	0.000316186
1498	0.14015	0.000295562
1499	0.14023	0.000279904
1500	0.14031	0.000250979
1501	0.14039	0.000239501
1502	0.14048	0.000246589
1503	0.14057	0.000242541
1504	0.14068	0.000238413
1505	0.14078	0.000238709
1506	0.14087	0.000237785
1507	0.14096	0.000243157
1508	0.14105	0.000254691
1509	0.14113	0.0002695
1510	0.14123	0.000280349
1511	0.14131	0.000300832
1512	0.14139	0.000322449
1513	0.14146	0.000344672
1514	0.14153	0.000365281
1515	0.14159	0.000389569
1516	0.14168	0.00039349
1517	0.14179	0.000388004
1518	0.14188	0.000386351
1519	0.14197	0.000364141
1520	0.14205	0.000374015
1521	0.14211	0.000412656
1522	0.14218	0.000424565
1523	0.14225	0.000438927
1524	0.14232	0.000456692
1525	0.14239	0.000474302
1526	0.14248	0.000477466
1527	0.14257	0.000490857
1528	0.14265	0.0004879
1529	0.14271	0.000460233
1530	0.14277	0.000452454
1531	0.1428	0.000451455
1532	0.14288	0.00044735
1533	0.14299	0.000439084
1534	0.14307	0.000440352
1535	0.14319	0.000443003
1536	0.14327	0.000449152
1537	0.1433	0.000469504
1538	0.14338	0.000475124
1539	0.14348	0.000470761
1540	0.14356	0.000467278
1541	0.14366	0.00045471
1542	0.14375	0.000456364
1543	0.14381	0.000474707
1544	0.14389	0.000473804
1545	0.14401	0.000472851
1546	0.14409	0.000468627
1547	0.14415	0.000449104
1548	0.14421	0.000441296
1549	0.14423	0.000440735
1550	0.1443	0.000433758
1551	0.14439	0.000420805
1552	0.14446	0.000410885
1553	0.14452	0.000394494
1554	0.1446	0.000389465
1555	0.14465	0.000385663
1556	0.14472	0.000389345
1557	0.14482	0.000392442
1558	0.1449	0.000405544
1559	0.14495	0.000434287
1560	0.14502	0.000450615
1561	0.14509	0.000464241
1562	0.14515	0.00047605
1563	0.14522	0.000466866
1564	0.14528	0.000474801
1565	0.14532	0.000493103
1566	0.14537	0.000507907
1567	0.14543	0.000528344
1568	0.1455	0.000543552
1569	0.14561	0.000556042
1570	0.14568	0.000559576
1571	0.14574	0.000554735
1572	0.14581	0.000547112
1573	0.14584	0.000515751
1574	0.1459	0.000506067
1575	0.14597	0.000511591
1576	0.14604	0.000510503
1577	0.14609	0.000519964
1578	0.14616	0.000525636
1579	0.14623	0.000519154
1580	0.14629	0.000515784
1581	0.14635	0.000507814
1582	0.14641	0.000507006
1583	0.14645	0.000507424
1584	0.1465	0.000516404
1585	0.14656	0.000542563
1586	0.14661	0.000559222
1587	0.14666	0.000575219
1588	0.14672	0.00059082
1589	0.14681	0.000602847
1590	0.14689	0.0006108
1591	0.14699	0.00062447
1592	0.14708	0.00063495
1593	0.14714	0.000635718
1594	0.1472	0.000632405
1595	0.14727	0.000605593
1596	0.14733	0.000608137
1597	0.14738	0.000599088
1598	0.14741	0.000590392
1599	0.14747	0.000577512
1600	0.1475	0.000573855
1601	0.14757	0.000571235
1602	0.14768	0.000559222
1603	0.14774	0.000568973
1604	0.14781	0.000601255
1605	0.14787	0.00060748
1606	0.14792	0.000609584
1607	0.14797	0.000612983
1608	0.14804	0.00060771
1609	0.14809	0.000607972
1610	0.14813	0.000616906
1611	0.14819	0.000621817
1612	0.14824	0.000627757
1613	0.1483	0.000629494
1614	0.14836	0.000641289
1615	0.14842	0.000626356
1616	0.14846	0.000590856
1617	0.14852	0.000589811
1618	0.14858	0.000591609
1619	0.14862	0.000582637
1620	0.14863	0.000599706
1621	0.14868	0.000571442
1622	0.14873	0.000494243
1623	0.14877	0.000472461
1624	0.14882	0.000464058
1625	0.14887	0.000443248
1626	0.14891	0.000430824
1627	0.14896	0.00042223
1628	0.14903	0.000405786
1629	0.14909	0.000402478
1630	0.14915	0.000422888
1631	0.1492	0.000421431
1632	0.14926	0.000408065
1633	0.1493	0.000406681
1634	0.14932	0.000409626
1635	0.14935	0.000408621
1636	0.14939	0.000418034
1637	0.14945	0.000421757
1638	0.14955	0.000414758
1639	0.14963	0.000423811
1640	0.14974	0.000460576
1641	0.14981	0.000471868
1642	0.14988	0.000478896
1643	0.14994	0.000490815
1644	0.14998	0.000497737
1645	0.15002	0.00050695
1646	0.15006	0.000534814
1647	0.15009	0.000533966
1648	0.15012	0.000508552
1649	0.15015	0.000506884
1650	0.15018	0.000516428
1651	0.15021	0.000508367
1652	0.15026	0.000503792
1653	0.1503	0.000500077
1654	0.15032	0.00048516
1655	0.15038	0.000488424
1656	0.15045	0.000514925
1657	0.15052	0.000513707
1658	0.1506	0.00052462
1659	0.15067	0.00055781
1660	0.15072	0.00056106
1661	0.15076	0.000557629
1662	0.15079	0.000572258
1663	0.15083	0.000567108
1664	0.15088	0.000567425
1665	0.15096	0.000575157
1666	0.15103	0.000574488
1667	0.15108	0.00056564
1668	0.15114	0.000557722
1669	0.1512	0.000552083
1670	0.15123	0.000543951
1671	0.15127	0.000517239
1672	0.1513	0.000504949
1673	0.15132	0.000498576
1674	0.15134	0.000498664
1675	0.15141	0.000511811
1676	0.15148	0.00052249
1677	0.15154	0.000532573
1678	0.15163	0.000558264
1679	0.1517	0.00056425
1680	0.15174	0.000572507
1681	0.1518	0.000573009
1682	0.15187	0.000559186
1683	0.15193	0.000551431
1684	0.15196	0.000553249
1685	0.152	0.000555464
1686	0.15202	0.00056374
1687	0.15204	0.000565837
1688	0.15209	0.000577753
1689	0.15211	0.000587715
1690	0.15215	0.00060331
1691	0.15219	0.000635731
1692	0.15224	0.000651672
1693	0.15235	0.000656133
1694	0.1524	0.000654318
1695	0.15238	0.000632477
1696	0.15244	0.000620215
1697	0.15255	0.000608147
1698	0.15263	0.000591842
1699	0.15279	0.000559045
1700	0.15289	0.000536259
1701	0.15293	0.000518027
1702	0.15299	0.000498219
1703	0.15305	0.000465195
1704	0.15311	0.000455845
1705	0.15319	0.000453077
1706	0.15325	0.000447427
1707	0.15332	0.000469772
1708	0.15337	0.00047752
1709	0.15339	0.000456899
1710	0.15342	0.000450414
1711	0.15346	0.000451946
1712	0.1535	0.00044925
1713	0.15355	0.000448817
1714	0.15359	0.000439537
1715	0.1536	0.000419936
1716	0.15364	0.00042069
1717	0.15369	0.000435183
1718	0.15374	0.000438977
1719	0.1538	0.00043962
1720	0.15386	0.000449459
1721	0.15394	0.000476205
1722	0.15399	0.000478248
1723	0.15404	0.000468514
1724	0.15408	0.000473647
1725	0.15409	0.000456696
1726	0.1541	0.000466999
1727	0.15411	0.000510834
1728	0.15412	0.000523672
1729	0.15409	0.000528294
1730	0.15412	0.000522416
1731	0.1542	0.000494633
1732	0.15423	0.000477111
1733	0.15427	0.00044662
1734	0.1543	0.000438741
1735	0.15429	0.000437655
1736	0.15432	0.000436318
1737	0.15437	0.000453006
1738	0.15439	0.000458463
1739	0.15439	0.000467653
1740	0.15439	0.000467268
1741	0.15438	0.000468827
1742	0.15443	0.000468987
1743	0.1545	0.000461604
1744	0.15457	0.000481304
1745	0.15461	0.000478952
1746	0.15465	0.000455318
1747	0.15469	0.000466357
1748	0.1547	0.000491173
1749	0.15472	0.000498154
1750	0.15472	0.000503022
1751	0.1547	0.000510458
1752	0.15474	0.000503895
1753	0.15479	0.000508302
1754	0.15479	0.000500573
1755	0.15481	0.000472035
1756	0.15487	0.000454142
1757	0.15488	0.000428737
1758	0.15495	0.000414432
1759	0.15506	0.00042816
1760	0.15507	0.000452445
1761	0.15507	0.000471219
1762	0.1551	0.000468874
1763	0.1551	0.000476592
1764	0.15518	0.000491028
1765	0.15528	0.000463165
1766	0.15529	0.000485706
1767	0.15533	0.000493617
1768	0.15537	0.000472399
1769	0.15541	0.000468045
1770	0.15548	0.00046185
1771	0.15553	0.000446694
1772	0.15558	0.00043419
1773	0.15561	0.000426184
1774	0.15565	0.000393506
1775	0.15569	0.000387275
1776	0.15571	0.00042149
1777	0.15574	0.000410497
1778	0.15578	0.00037791
1779	0.15583	0.00036318
1780	0.15589	0.000337567
1781	0.15595	0.000330365
1782	0.15604	0.000346776
1783	0.15609	0.000366495
1784	0.1561	0.000376206
1785	0.15615	0.000393612
1786	0.15615	0.000438165
1787	0.15621	0.000498988
1788	0.15629	0.000564618
1789	0.15632	0.000572349
1790	0.15637	0.000599258
1791	0.15647	0.000623036
1792	0.1565	0.000592277
1793	0.15648	0.000571452
1794	0.15649	0.000580568
1795	0.15648	0.000560822
1796	0.15645	0.000558091
1797	0.15651	0.00061686
1798	0.15657	0.000618486
1799	0.1566	0.000617358
1800	0.15665	0.000620661
1801	0.15665	0.000620661
1802	0.1567	0.000629721
1803	0.15675	0.000647285
1804	0.15683	0.00069077
1805	0.1569	0.000726574
1806	0.1569	0.000775947
1807	0.15691	0.000812723
1808	0.1569	0.00081571
1809	0.15691	0.000832298
1810	0.15694	0.000864304
1811	0.15696	0.000875389
1812	0.157	0.000879699
1813	0.15703	0.000886579
1814	0.15707	0.000881717
1815	0.1571	0.000851965
1816	0.15717	0.000793404
1817	0.15721	0.000793309
1818	0.15726	0.000804667
1819	0.15729	0.000836196
1820	0.15734	0.000852146
1821	0.15739	0.000891286
1822	0.15747	0.000959098
1823	0.15749	0.000954808
1824	0.15749	0.000924977
1825	0.15752	0.000906853
1826	0.15752	0.000876116
1827	0.15754	0.000851745
1828	0.15761	0.000832495
1829	0.15764	0.000806324
1830	0.15764	0.000751785
1831	0.15765	0.00073158
1832	0.15767	0.000723473
1833	0.15766	0.000710266
1834	0.15766	0.000722565
1835	0.1577	0.000733652
1836	0.15771	0.000722906
1837	0.15772	0.000701026
1838	0.15775	0.000685316
1839	0.15778	0.000666696
1840	0.1578	0.000648736
1841	0.15783	0.000624242
1842	0.15788	0.000625038
1843	0.15792	0.000631531
1844	0.15794	0.000641855
1845	0.15795	0.000672391
1846	0.15799	0.000681826
1847	0.15803	0.000678361
1848	0.15806	0.000654387
1849	0.15809	0.000643076
1850	0.15813	0.000593422
1851	0.15816	0.000592759
1852	0.15818	0.000637951
1853	0.15821	0.000649569
1854	0.15824	0.000640982
1855	0.15832	0.000684687
1856	0.15838	0.000679618
1857	0.15845	0.000641341
1858	0.1585	0.000640831
1859	0.15853	0.000637119
1860	0.15858	0.000661159
1861	0.15861	0.000752697
1862	0.15865	0.000781642
1863	0.15874	0.000792832
1864	0.1588	0.000807586
1865	0.15884	0.000801187
1866	0.15887	0.000751799
1867	0.1589	0.000749235
1868	0.15891	0.000762049
1869	0.15895	0.000771251
1870	0.15903	0.000794126
1871	0.15907	0.000799022
1872	0.15911	0.000770597
1873	0.15913	0.000784256
1874	0.15908	0.000814739
1875	0.15909	0.000836251
1876	0.15912	0.000864717
1877	0.15918	0.00093675
1878	0.1592	0.000954394
1879	0.15924	0.000944537
1880	0.15925	0.000938187
1881	0.1592	0.000912926
1882	0.15921	0.000903802
1883	0.15923	0.000891688
1884	0.15926	0.000896873
1885	0.1593	0.000927446
1886	0.15932	0.000934004
1887	0.15935	0.000929001
1888	0.15939	0.00090989
1889	0.15943	0.000913794
1890	0.15949	0.000911949
1891	0.15953	0.000915534
1892	0.15958	0.000949297
1893	0.15961	0.000951871
1894	0.1596	0.000916478
1895	0.1596	0.000919469
1896	0.1596	0.000942402
1897	0.15959	0.000967467
1898	0.15962	0.000960371
1899	0.15968	0.000944883
1900	0.15969	0.000946874
1901	0.15971	0.000922123
1902	0.15974	0.000931736
1903	0.15972	0.000993476
1904	0.15974	0.00101328
1905	0.15982	0.0010097
1906	0.15987	0.00101929
1907	0.15994	0.00102339
1908	0.16	0.00102858
1909	0.16005	0.0010276
1910	0.16011	0.00104327
1911	0.16013	0.00105939
1912	0.16013	0.00108855
1913	0.16016	0.0010848
1914	0.16018	0.0010692
1915	0.16021	0.00106026
1916	0.16027	0.00101934
1917	0.16031	0.00101064
1918	0.16034	0.00103192
1919	0.16039	0.00104702
1920	0.16044	0.00106021
1921	0.16043	0.0010412
1922	0.16044	0.00101275
1923	0.16044	0.000954429
1924	0.16044	0.000925217
1925	0.1604	0.000893638
1926	0.16044	0.000873088
1927	0.1605	0.000871556
1928	0.16054	0.00087064
1929	0.16062	0.000864708
1930	0.16067	0.000866954
1931	0.16068	0.000890339
1932	0.16066	0.000906771
1933	0.16065	0.000915306
1934	0.1607	0.000929844
1935	0.16072	0.000940973
1936	0.16078	0.000946242
1937	0.16081	0.000948171
1938	0.16083	0.000939542
1939	0.16084	0.000940652
1940	0.16081	0.000932472
1941	0.16082	0.00094815
1942	0.16082	0.00094711
1943	0.1608	0.00093845
1944	0.16079	0.000915188
1945	0.1608	0.000908564
1946	0.16081	0.000901822
1947	0.16083	0.000915469
1948	0.16085	0.000915464
1949	0.16086	0.000915787
1950	0.1609	0.000903134
1951	0.16096	0.000875015
1952	0.16102	0.000849294
1953	0.16109	0.000801638
1954	0.16116	0.000795441
1955	0.1612	0.000789193
1956	0.1612	0.000777184
1957	0.1612	0.000782199
1958	0.16121	0.000809226
1959	0.16122	0.000826276
1960	0.16123	0.000830466
1961	0.16125	0.000846281
1962	0.1613	0.000867075
1963	0.16132	0.000887358
1964	0.16131	0.000905565
1965	0.16134	0.000948492
1966	0.16137	0.000953455
1967	0.16138	0.000986297
1968	0.16141	0.00100651
1969	0.16141	0.000971436
1970	0.16139	0.000960862
1971	0.16141	0.000919026
1972	0.16144	0.000903674
1973	0.16149	0.000881025
1974	0.16154	0.000901394
1975	0.16159	0.000980707
1976	0.16163	0.00101173
1977	0.16168	0.00104545
1978	0.16171	0.00107949
1979	0.16173	0.00107403
1980	0.16182	0.00103521
1981	0.1619	0.00099799
1982	0.16193	0.000981563
1983	0.16198	0.000962368
1984	0.16201	0.00093963
1985	0.16203	0.000933576
1986	0.16203	0.000958995
1987	0.16205	0.000950476
1988	0.16208	0.000919152
1989	0.16208	0.000921111
1990	0.16207	0.000902735
1991	0.16211	0.000900272
1992	0.16214	0.000934702
1993	0.16218	0.000934257
1994	0.16223	0.000934254
1995	0.16227	0.00096792
1996	0.16231	0.000999708
1997	0.16233	0.00100131
1998	0.16234	0.00101769
1999	0.16232	0.00105291
2000	0.16233	0.00106894
2001	0.16234	0.00105649
2002	0.16238	0.00108912
2003	0.16244	0.0010989
2004	0.16252	0.0010722
2005	0.16258	0.00105508
2006	0.16261	0.00103841
2007	0.16263	0.00104327
2008	0.16265	0.00105456
2009	0.16265	0.00105966
2010	0.16267	0.00104964
2011	0.16271	0.00103256
2012	0.16275	0.000987242
2013	0.16282	0.000965688
2014	0.16293	0.000947721
2015	0.163	0.000938302
2016	0.16304	0.000921535
2017	0.16309	0.000899862
2018	0.1631	0.000886526
2019	0.16312	0.000874543
2020	0.16315	0.00085524
2021	0.16317	0.000873803
2022	0.16321	0.00092542
2023	0.16325	0.000926459
2024	0.1633	0.000899569
2025	0.16335	0.000904124
2026	0.16336	0.000909134
2027	0.16334	0.000896795
2028	0.16334	0.000893504
2029	0.16333	0.000923417
2030	0.16331	0.000922216
2031	0.16336	0.000908966
2032	0.16338	0.00092953
2033	0.1634	0.000977036
2034	0.16343	0.00101769
2035	0.16341	0.00104302
2036	0.1634	0.00103762
2037	0.16341	0.00101793
2038	0.16341	0.00101676
2039	0.16343	0.00102635
2040	0.16352	0.00104681
2041	0.16358	0.00106982
2042	0.16361	0.00111214
2043	0.16364	0.00113672
2044	0.1637	0.00114067
2045	0.1637	0.00112553
2046	0.16373	0.00108647
2047	0.16377	0.00105097
2048	0.16375	0.00103358
2049	0.16376	0.00102897
2050	0.16377	0.00102853
2051	0.16375	0.000994295
2052	0.16376	0.000959604
2053	0.16378	0.000950229
2054	0.16379	0.000941094
2055	0.16379	0.00093278
2056	0.1638	0.000946845
2057	0.16382	0.000946006
2058	0.16388	0.000908239
2059	0.16389	0.000879999
2060	0.16393	0.000862496
2061	0.16398	0.000864353
2062	0.16401	0.000870289
2063	0.16406	0.00086191
2064	0.16408	0.000867335
2065	0.1641	0.000848782
2066	0.16415	0.000819323
2067	0.16418	0.000814616
2068	0.16422	0.000803455
2069	0.16428	0.000802791
2070	0.16435	0.000801265
2071	0.16439	0.000802388
2072	0.16444	0.000805412
2073	0.16452	0.000809844
2074	0.16459	0.000806553
2075	0.16466	0.000778024
2076	0.16474	0.000753975
2077	0.16483	0.000759322
2078	0.16492	0.000749789
2079	0.165	0.000772239
2080	0.16508	0.000783419
2081	0.16512	0.00075073
2082	0.16516	0.000741592
2083	0.16517	0.000729696
2084	0.16518	0.000731167
2085	0.1652	0.0007301
2086	0.16519	0.000733991
2087	0.16517	0.000753256
2088	0.16523	0.000764822
2089	0.16528	0.000753584
2090	0.16528	0.000788252
2091	0.16532	0.000817153
2092	0.16537	0.000783246
2093	0.16536	0.000769811
2094	0.16538	0.000770979
2095	0.16542	0.000733135
2096	0.1654	0.000782224
2097	0.16541	0.000833776
2098	0.16545	0.000841518
2099	0.16548	0.000861292
2100	0.16553	0.00085147
2101	0.16557	0.00085304
2102	0.16559	0.000851033
2103	0.16559	0.000848658
2104	0.16558	0.000831684
2105	0.16565	0.000829275
2106	0.1657	0.000818095
2107	0.16577	0.000810065
2108	0.16592	0.000830545
2109	0.16599	0.00086049
2110	0.16606	0.000865101
2111	0.16611	0.000883667
2112	0.16611	0.000882696
2113	0.16615	0.000845412
2114	0.16617	0.000866411
2115	0.16621	0.000896051
2116	0.16631	0.00092446
2117	0.16634	0.000961438
2118	0.16642	0.000955297
2119	0.16651	0.000939958
2120	0.16662	0.000883787
2121	0.16667	0.000835125
2122	0.16675	0.000804207
2123	0.1668	0.00078716
2124	0.16681	0.000765403
2125	0.16683	0.000745756
2126	0.16687	0.000761069
2127	0.1669	0.000762822
2128	0.16696	0.000780362
2129	0.16708	0.000827268
2130	0.16715	0.000804614
2131	0.16723	0.000768748
2132	0.16725	0.000755245
2133	0.1673	0.000705404
2134	0.16739	0.000687826
2135	0.16747	0.000703319
2136	0.16754	0.000724328
2137	0.16752	0.000709442
2138	0.16753	0.000696759
2139	0.1675	0.000685781
2140	0.1675	0.000660304
2141	0.16751	0.000618905
2142	0.16758	0.000619795
2143	0.16759	0.000627762
2144	0.16759	0.000626488
2145	0.16763	0.000653878
2146	0.16764	0.000732464
2147	0.1677	0.000754338
2148	0.16775	0.000779974
2149	0.16778	0.000837288
2150	0.16781	0.000822995
2151	0.16785	0.000787042
2152	0.16787	0.000774956
2153	0.16788	0.000728994
2154	0.16789	0.000718485
2155	0.16787	0.000772057
2156	0.16782	0.000777388
2157	0.16779	0.00077371
2158	0.16781	0.000775208
2159	0.16782	0.000770362
2160	0.16779	0.000741481
2161	0.1678	0.000747997
2162	0.16777	0.000761428
2163	0.16768	0.000783208
2164	0.16764	0.000801469
2165	0.16768	0.000806708
2166	0.16771	0.000805261
2167	0.16779	0.000825237
2168	0.16784	0.000801784
2169	0.16785	0.000755718
2170	0.16784	0.000738742
2171	0.16781	0.000704986
2172	0.16782	0.000641819
2173	0.16788	0.000627537
2174	0.16792	0.000634706
2175	0.16793	0.000603088
2176	0.16798	0.000620564
2177	0.168	0.000635909
2178	0.16805	0.000632111
2179	0.1681	0.000605947
2180	0.16821	0.000599881
2181	0.16826	0.000622888
2182	0.16826	0.000661928
2183	0.16829	0.000700748
2184	0.16824	0.00071287
2185	0.16822	0.000687639
2186	0.16831	0.000662841
2187	0.16831	0.00069254
2188	0.16834	0.00073419
2189	0.16844	0.000741677
2190	0.16848	0.000750858
2191	0.16852	0.000737015
2192	0.16857	0.000736143
2193	0.16856	0.000780063
2194	0.16852	0.000831688
2195	0.16855	0.00083159
2196	0.16865	0.000800687
2197	0.16876	0.000787683
2198	0.16885	0.000776618
2199	0.1689	0.000808659
2200	0.1689	0.000838281
2201	0.16883	0.000903831
2202	0.16873	0.000917011
2203	0.16871	0.00092866
2204	0.16873	0.000915258
2205	0.16875	0.000909971
2206	0.16884	0.000923521
2207	0.16892	0.000922864
2208	0.16896	0.000928437
2209	0.16907	0.000890131
2210	0.16912	0.000855976
2211	0.16913	0.000845652
2212	0.16922	0.000858221
2213	0.16931	0.000872157
2214	0.16935	0.000856298
2215	0.16942	0.000831304
2216	0.16952	0.000777171
2217	0.16956	0.000705648
2218	0.16957	0.0006962
2219	0.16962	0.000697726
2220	0.16967	0.000710252
2221	0.16968	0.00079665
2222	0.1698	0.000823889
2223	0.16996	0.000829159
2224	0.16998	0.000833164
2225	0.16998	0.000855106
2226	0.16995	0.000849951
2227	0.16991	0.000899506
2228	0.16979	0.00091223
2229	0.16974	0.000899695
2230	0.16984	0.000912977
2231	0.1699	0.000876014
2232	0.16995	0.000875933
2233	0.17006	0.000908364
2234	0.17016	0.00088336
2235	0.17022	0.000904012
2236	0.17031	0.000958185
2237	0.17039	0.000995969
2238	0.17038	0.000998343
2239	0.17039	0.00096633
2240	0.17044	0.000944622
2241	0.17051	0.000933062
2242	0.17059	0.000946847
2243	0.17058	0.000990539
2244	0.1706	0.00100297
2245	0.17062	0.00101029
2246	0.17064	0.00100853
2247	0.17079	0.000966669
2248	0.17089	0.000924477
2249	0.17093	0.000919152
2250	0.17102	0.000909299
2251	0.17109	0.000893788
2252	0.17114	0.00089675
2253	0.17122	0.000892604
2254	0.17127	0.000894701
2255	0.17128	0.000882973
2256	0.17125	0.000897593
2257	0.17127	0.000887784
2258	0.17135	0.00083662
2259	0.17141	0.000823991
2260	0.1715	0.000866152
2261	0.1716	0.000898978
2262	0.17166	0.000955355
2263	0.17174	0.000947563
2264	0.17183	0.000897094
2265	0.17186	0.000865564
2266	0.17189	0.000876959
2267	0.17198	0.00093556
2268	0.17211	0.000963081
2269	0.17227	0.000977795
2270	0.17244	0.000943266
2271	0.17251	0.000898534
2272	0.17244	0.000972216
2273	0.17241	0.0010269
2274	0.17248	0.00102614
2275	0.17251	0.00105628
2276	0.17265	0.00101156
2277	0.17279	0.000978908
2278	0.1728	0.00101779
2279	0.17287	0.0010054
2280	0.17296	0.00103735
2281	0.17302	0.00108153
2282	0.1731	0.00101117
2283	0.17319	0.00101252
2284	0.1732	0.000987955
2285	0.17324	0.00091143
2286	0.17336	0.000920119
2287	0.17336	0.000880271
2288	0.17336	0.000862987
2289	0.1734	0.000865104
2290	0.17341	0.000881402
2291	0.17344	0.00084954
2292	0.17349	0.000842592
2293	0.17362	0.000772258
2294	0.17371	0.00066064
2295	0.1738	0.00065148
2296	0.17385	0.00069326
2297	0.17385	0.0007169
2298	0.17385	0.000816243
2299	0.17389	0.000912402
2300	0.17406	0.00085511
2301	0.17422	0.000816013
2302	0.17431	0.000879174
2303	0.17449	0.000874573
2304	0.17454	0.000884259
2305	0.17457	0.000939436
2306	0.17473	0.000947314
2307	0.17474	0.000932583
2308	0.17476	0.000912077
2309	0.17496	0.000924351
2310	0.17512	0.000906168
2311	0.17525	0.00092876
2312	0.17535	0.000978115
2313	0.17534	0.00096881
2314	0.17536	0.000911054
2315	0.17542	0.000828832
2316	0.17543	0.0008134
2317	0.17543	0.00078088
2318	0.17553	0.000849864
2319	0.17553	0.000972455
2320	0.17558	0.000950681
2321	0.17569	0.00093278
2322	0.17555	0.000946681
2323	0.17543	0.000933822
2324	0.17543	0.000921792
2325	0.17541	0.000940673
2326	0.17557	0.000900419
2327	0.17578	0.000916753
2328	0.17586	0.000992779
2329	0.17596	0.00104813
2330	0.17617	0.00108126
2331	0.17636	0.00102449
2332	0.17655	0.00094697
2333	0.1767	0.000893068
2334	0.17673	0.000747258
2335	0.17671	0.000735665
2336	0.17675	0.000754777
2337	0.17682	0.000854205
2338	0.17688	0.000864142
2339	0.17693	0.000866749
2340	0.177	0.00087133
2341	0.17707	0.00085011
2342	0.17719	0.000815758
2343	0.17736	0.000696139
2344	0.17749	0.000688675
2345	0.17761	0.000715993
2346	0.17769	0.000737638
2347	0.17767	0.00083802
2348	0.17774	0.000855856
2349	0.17788	0.000851574
2350	0.17789	0.000870456
2351	0.17783	0.000875475
2352	0.17794	0.000793486
2353	0.1779	0.00080683
2354	0.17788	0.00083626
2355	0.17794	0.000827476
2356	0.17797	0.000956091
2357	0.17805	0.00098469
2358	0.17814	0.0010281
2359	0.17829	0.00110583
2360	0.17838	0.00114067
2361	0.17837	0.00101272
2362	0.1784	0.000901911
2363	0.17844	0.000872072
2364	0.17844	0.000918597
2365	0.17841	0.000957639
2366	0.17847	0.00107224
2367	0.17869	0.00106487
2368	0.17893	0.000953849
2369	0.17906	0.000941088
2370	0.1792	0.000972849
2371	0.17922	0.000903913
2372	0.17913	0.00096104
2373	0.17931	0.000969109
2374	0.17953	0.000989937
2375	0.1796	0.00120422
2376	0.17965	0.00131539
2377	0.17983	0.00132763
2378	0.17994	0.0013955
2379	0.17994	0.00131075
2380	0.17999	0.00125507
2381	0.17984	0.00126792
2382	0.17961	0.00135078
2383	0.1795	0.00139588
2384	0.17954	0.00128835
2385	0.17968	0.00118171
2386	0.17996	0.00116822
2387	0.18029	0.00115753
2388	0.18066	0.00106722
2389	0.18094	0.00093125
2390	0.18109	0.00093801
2391	0.18117	0.000979027
2392	0.18112	0.00117793
2393	0.18109	0.00116918
2394	0.18103	0.00114338
2395	0.18101	0.00115884
2396	0.18122	0.00119874
2397	0.1814	0.00115373
2398	0.1814	0.00122215
2399	0.18135	0.00121611
2400	0.1813	0.0011276
2401	0.18132	0.00100279
2402	0.18154	0.0010979
2403	0.18185	0.00121267
2404	0.18204	0.00134459
2405	0.18231	0.00137522
2406	0.18259	0.0012905
2407	0.18263	0.0010645
2408	0.18276	0.00116286
2409	0.18264	0.00123442
2410	0.1824	0.00130992
2411	0.18245	0.00126742
2412	0.18251	0.00122214
2413	0.18244	0.00122006
2414	0.18241	0.00117531
2415	0.18251	0.00120648
2416	0.1827	0.00123474
2417	0.183	0.00119706
2418	0.18324	0.00134274
2419	0.18322	0.00124504
2420	0.18316	0.00107705
2421	0.18326	0.000817025
2422	0.18328	0.000796567
2423	0.18323	0.00117604
2424	0.18335	0.00136634
2425	0.18353	0.00138179
2426	0.18374	0.00146861
2427	0.18382	0.00146675
2428	0.18395	0.00145939
2429	0.18409	0.00156659
2430	0.18413	0.00165553
2431	0.18457	0.00151408
2432	0.18481	0.00146048
2433	0.18459	0.00151815
2434	0.18441	0.00173953
2435	0.18406	0.00175922
2436	0.18388	0.00168845
2437	0.18388	0.00145183
2438	0.18388	0.00135911
2439	0.18421	0.00116251
2440	0.1845	0.00125164
2441	0.18459	0.00123344
2442	0.18476	0.00106911
2443	0.18466	0.00143311
2444	0.18472	0.00165339
2445	0.185	0.00226604
2446	0.18498	0.00242134
2447	0.18476	0.00213896
2448	0.18465	0.0021162
[truncated: 52 more rows]
