# Supplementary material for: Spectral interpretation of late-stage mare basalt mineralogy unveiled by Chang’E-5 samples
Source: Nat Commun. 2022 Oct 10;13:5965. doi: 10.1038/s41467-022-33670-6 (PMC9550791; doi:10.1038/s41467-022-33670-6)
Supplement: Supplementary file 2 — Source Data [file 41467_2022_33670_MOESM2_ESM.zip › CE5C-S2_Spectral_Data.xlsx]

## Sheet: CE5C-S2
Wavelength	CE5C-S2	STD
450	0.066069	0.000411358
451	0.066157	0.000388304
452	0.066447	0.000419111
453	0.066511	0.000394709
454	0.06654	0.000377921
455	0.06667	0.00040577
456	0.066739	0.000404483
457	0.06684	0.00040892
458	0.066994	0.00042059
459	0.06718	0.00042578
460	0.0673	0.000417018
461	0.067389	0.000412295
462	0.067453	0.000413007
463	0.067484	0.000412046
464	0.067606	0.00039775
465	0.067778	0.000390289
466	0.067933	0.000403366
467	0.068011	0.000417817
468	0.06812	0.000435747
469	0.068264	0.00043877
470	0.068412	0.0004176
471	0.068563	0.000420804
472	0.068674	0.000426871
473	0.068763	0.000422126
474	0.068894	0.000410879
475	0.068983	0.000415386
476	0.06905	0.000433885
477	0.069143	0.000451183
478	0.069362	0.000434116
479	0.069499	0.000421251
480	0.069583	0.000424759
481	0.069711	0.000433523
482	0.069819	0.000436149
483	0.069935	0.000429514
484	0.070059	0.000422883
485	0.07015	0.000424669
486	0.070287	0.000429292
487	0.070395	0.000435616
488	0.070441	0.000439086
489	0.07057	0.00043332
490	0.070695	0.000424635
491	0.070774	0.000421034
492	0.070813	0.000421374
493	0.071005	0.000421144
494	0.071138	0.000419994
495	0.071171	0.000424187
496	0.071303	0.000439108
497	0.07144	0.000434964
498	0.071586	0.000432116
499	0.071735	0.00044743
500	0.071764	0.000439717
501	0.071844	0.000431849
502	0.071971	0.000430924
503	0.072049	0.000432753
504	0.072123	0.000420158
505	0.072186	0.000418609
506	0.072235	0.000434617
507	0.072288	0.000430291
508	0.072409	0.000436328
509	0.072571	0.000441928
510	0.072715	0.000431641
511	0.072772	0.000426798
512	0.072856	0.000432156
513	0.073006	0.000438946
514	0.073197	0.000429762
515	0.073309	0.000426483
516	0.073401	0.000429332
517	0.07353	0.000433096
518	0.073711	0.0004349
519	0.073832	0.000445434
520	0.073926	0.000453701
521	0.074062	0.000446856
522	0.074148	0.000447792
523	0.074235	0.000446661
524	0.074353	0.000441075
525	0.074494	0.000436863
526	0.074622	0.000444959
527	0.074747	0.000452832
528	0.074873	0.000452994
529	0.074968	0.000458086
530	0.075069	0.000454134
531	0.075174	0.000446624
532	0.075263	0.000444875
533	0.075353	0.000454261
534	0.075465	0.000464477
535	0.075585	0.000466788
536	0.075659	0.000457846
537	0.075785	0.00044961
538	0.075915	0.000448699
539	0.075991	0.000455273
540	0.076077	0.000457324
541	0.076142	0.000457802
542	0.076211	0.000457543
543	0.076348	0.000454824
544	0.076476	0.000459831
545	0.076605	0.00046312
546	0.076737	0.000458108
547	0.076805	0.000451347
548	0.076901	0.00045474
549	0.077015	0.000458143
550	0.077118	0.000448692
551	0.077255	0.000451537
552	0.077383	0.000454417
553	0.077486	0.000455955
554	0.077586	0.000464294
555	0.07769	0.0004689
556	0.077801	0.000470725
557	0.077919	0.000473288
558	0.078024	0.000475266
559	0.078126	0.000473417
560	0.078232	0.000470829
561	0.078349	0.00047137
562	0.078459	0.000479021
563	0.078568	0.000480343
564	0.078682	0.000473655
565	0.078802	0.000475986
566	0.078907	0.000476099
567	0.079033	0.000475932
568	0.079203	0.000479702
569	0.079353	0.000481666
570	0.079465	0.000484136
571	0.079567	0.00048596
572	0.079709	0.000483107
573	0.079808	0.000481671
574	0.079901	0.000483368
575	0.080019	0.000487224
576	0.080136	0.000490058
577	0.080248	0.000485518
578	0.080351	0.000479565
579	0.080446	0.00048126
580	0.080516	0.000480441
581	0.080586	0.000476801
582	0.08067	0.000474712
583	0.080757	0.000486678
584	0.080864	0.000485904
585	0.080978	0.000484326
586	0.081082	0.000493088
587	0.08117	0.000492437
588	0.081293	0.000488489
589	0.081436	0.00048657
590	0.081543	0.000489601
591	0.081678	0.000487935
592	0.081796	0.000488675
593	0.081876	0.000494553
594	0.081979	0.000497762
595	0.082071	0.000497684
596	0.082177	0.000493734
597	0.082323	0.00048846
598	0.082431	0.000493499
599	0.082531	0.00050078
600	0.082626	0.000504086
601	0.0827	0.000501982
602	0.082796	0.000504751
603	0.082903	0.000506789
604	0.08301	0.000504847
605	0.083112	0.000507281
606	0.083227	0.000506688
607	0.083361	0.000502752
608	0.083502	0.000497532
609	0.083592	0.000497836
610	0.083667	0.000497961
611	0.083749	0.000496975
612	0.083832	0.000501109
613	0.083935	0.000501574
614	0.084055	0.000505853
615	0.084178	0.000517541
616	0.084281	0.000505575
617	0.084383	0.000505888
618	0.084487	0.00051656
619	0.084582	0.000509349
620	0.084703	0.00050695
621	0.084822	0.000508753
622	0.084923	0.000510181
623	0.085026	0.000508393
624	0.085115	0.000510495
625	0.085207	0.000515985
626	0.085321	0.000520378
627	0.085432	0.000522591
628	0.085556	0.000520964
629	0.085691	0.000514194
630	0.085805	0.000503018
631	0.085874	0.000504285
632	0.085956	0.000509448
633	0.086089	0.000509882
634	0.086205	0.000513174
635	0.086321	0.000511001
636	0.086437	0.000505824
637	0.086547	0.000505391
638	0.086636	0.000513209
639	0.086737	0.000517462
640	0.086855	0.000514398
641	0.086957	0.000516237
642	0.08704	0.000517462
643	0.087129	0.000514812
644	0.087248	0.000508416
645	0.08734	0.000511393
646	0.087433	0.000515865
647	0.087543	0.00051952
648	0.087667	0.000525716
649	0.08776	0.000528172
650	0.087839	0.000524689
651	0.087931	0.000518687
652	0.088049	0.000524087
653	0.088153	0.000524859
654	0.08825	0.000521112
655	0.088351	0.000517746
656	0.088457	0.000517756
657	0.088544	0.000520857
658	0.088618	0.000527638
659	0.088721	0.000541131
660	0.088816	0.0005459
661	0.088919	0.000544884
662	0.089046	0.000543082
663	0.089171	0.000541446
664	0.089286	0.000543742
665	0.089395	0.000546149
666	0.089497	0.000542379
667	0.089562	0.000538532
668	0.089635	0.000534676
669	0.089736	0.000532189
670	0.089826	0.000533641
671	0.089939	0.000535533
672	0.090046	0.00053859
673	0.090119	0.000542446
674	0.090203	0.000534741
675	0.090301	0.000533444
676	0.090396	0.00053912
677	0.090467	0.00054111
678	0.090578	0.000542083
679	0.090709	0.000539364
680	0.09083	0.000534789
681	0.090912	0.000537665
682	0.091008	0.000537399
683	0.091114	0.000535403
684	0.091204	0.000536983
685	0.09127	0.000545235
686	0.09134	0.000553776
687	0.091424	0.000558936
688	0.091509	0.00055926
689	0.091613	0.000554166
690	0.091736	0.000548783
691	0.091857	0.000548256
692	0.091925	0.000552519
693	0.092008	0.000553064
694	0.092098	0.000551892
695	0.092165	0.00055198
696	0.092252	0.000543982
697	0.092369	0.000539402
698	0.092501	0.000541581
699	0.092604	0.000544075
700	0.092696	0.000546167
701	0.092781	0.000551866
702	0.092864	0.000559457
703	0.09298	0.00054621
704	0.093078	0.00054386
705	0.093143	0.000551147
706	0.09319	0.000553528
707	0.093262	0.000555824
708	0.093347	0.000554663
709	0.093437	0.000551614
710	0.093534	0.000554098
711	0.093629	0.000558127
712	0.093726	0.000563605
713	0.093831	0.000568423
714	0.093923	0.000564984
715	0.094012	0.00056075
716	0.094095	0.000560215
717	0.094167	0.0005636
718	0.094271	0.000558898
719	0.094369	0.00055747
720	0.094452	0.000562537
721	0.094545	0.00056573
722	0.094648	0.000568386
723	0.094744	0.000566117
724	0.094826	0.000559234
725	0.094921	0.000561865
726	0.095034	0.000563375
727	0.095141	0.000561405
728	0.095215	0.00055954
729	0.095288	0.000564421
730	0.095364	0.000565175
731	0.095429	0.000560765
732	0.095461	0.000563867
733	0.095512	0.000565978
734	0.095588	0.000563207
735	0.095678	0.000556441
736	0.095768	0.000558786
737	0.095837	0.0005605
738	0.095898	0.000560494
739	0.095971	0.000562004
740	0.096041	0.000557797
741	0.096123	0.00055676
742	0.096206	0.000561372
743	0.096252	0.000566093
744	0.096329	0.00056149
745	0.096411	0.000559371
746	0.096471	0.000567725
747	0.09656	0.000569219
748	0.096624	0.000574435
749	0.096679	0.0005778
750	0.096761	0.0005721
751	0.096847	0.000573803
752	0.096941	0.000576848
753	0.097034	0.00057701
754	0.097109	0.00057542
755	0.097179	0.000569521
756	0.097256	0.000569323
757	0.097339	0.000578281
758	0.09742	0.000580319
759	0.097496	0.0005801
760	0.097578	0.000576263
761	0.097674	0.000570976
762	0.097768	0.000579067
763	0.097848	0.000579554
764	0.097923	0.000572471
765	0.09801	0.000572926
766	0.098089	0.000575197
767	0.098167	0.000575429
768	0.09824	0.000573683
769	0.098298	0.000574529
770	0.098364	0.000572701
771	0.098423	0.000572903
772	0.098471	0.000577429
773	0.098539	0.000568856
774	0.098606	0.000565106
775	0.098677	0.000565876
776	0.098764	0.000561796
777	0.098815	0.000558697
778	0.09886	0.000560843
779	0.098917	0.000565241
780	0.098978	0.000562462
781	0.099039	0.000562656
782	0.099105	0.000564682
783	0.099167	0.000567101
784	0.099188	0.000573405
785	0.099234	0.000570133
786	0.099314	0.000563464
787	0.099412	0.000564212
788	0.099491	0.000565366
789	0.099571	0.000562233
790	0.09965	0.000557345
791	0.0997	0.00055722
792	0.099789	0.000555058
793	0.099869	0.000556899
794	0.099928	0.000564264
795	0.10001	0.000568759
796	0.10007	0.00056968
797	0.1001	0.000568088
798	0.10011	0.000566266
799	0.10017	0.00056813
800	0.10022	0.000569065
801	0.10025	0.000570385
802	0.10027	0.000573724
803	0.10031	0.00056991
804	0.10037	0.000566742
805	0.10042	0.000565779
806	0.10049	0.000564746
807	0.10053	0.000559498
808	0.10056	0.000555281
809	0.10059	0.0005555
810	0.10061	0.000560035
811	0.10064	0.000562829
812	0.10068	0.000562435
813	0.10072	0.000560599
814	0.10076	0.000562019
815	0.10078	0.000562798
816	0.10079	0.000561395
817	0.10082	0.00055714
818	0.1009	0.000548678
819	0.10095	0.000543146
820	0.10097	0.000543288
821	0.10099	0.000548673
822	0.10099	0.000552589
823	0.101	0.000550262
824	0.10103	0.000544298
825	0.10108	0.000547697
826	0.1011	0.000551113
827	0.1011	0.000557544
828	0.10112	0.000565743
829	0.10117	0.000558617
830	0.10123	0.000559944
831	0.10128	0.000562293
832	0.1013	0.000554479
833	0.10136	0.000556228
834	0.10137	0.000558929
835	0.10137	0.00055918
836	0.10144	0.000559195
837	0.10152	0.000561454
838	0.10157	0.000559052
839	0.10159	0.00055322
840	0.10158	0.000553543
841	0.1016	0.00055738
842	0.10162	0.000557129
843	0.10162	0.000552294
844	0.10162	0.000555434
845	0.10159	0.000563839
846	0.10159	0.000566982
847	0.10165	0.000560485
848	0.10166	0.000565312
849	0.10164	0.000563347
850	0.10163	0.000561169
851	0.10167	0.000568304
852	0.10169	0.000564047
853	0.10169	0.000559896
854	0.10169	0.000557563
855	0.10171	0.000554648
856	0.10172	0.000555645
857	0.10175	0.000552689
858	0.10177	0.000547644
859	0.10174	0.000550101
860	0.10176	0.000549411
861	0.10178	0.000547534
862	0.10177	0.000545589
863	0.1018	0.00054301
864	0.10183	0.000549308
865	0.10183	0.00055511
866	0.10181	0.000553438
867	0.10183	0.000550686
868	0.10183	0.000543415
869	0.10185	0.000542026
870	0.1019	0.000550533
871	0.10192	0.000542315
872	0.10192	0.000533372
873	0.10193	0.00052721
874	0.10194	0.000522137
875	0.10193	0.000529262
876	0.10194	0.000539091
877	0.10196	0.000546846
878	0.10192	0.000549474
879	0.10187	0.000535374
880	0.10189	0.00053153
881	0.10193	0.000540885
882	0.10186	0.000545624
883	0.10185	0.00054465
884	0.10185	0.000548669
885	0.10185	0.000553647
886	0.10187	0.000540664
887	0.10186	0.000532893
888	0.10188	0.000530625
889	0.10192	0.000531239
890	0.10189	0.00053497
891	0.10183	0.000539623
892	0.10181	0.000540684
893	0.10182	0.000537696
894	0.10181	0.000540213
895	0.10181	0.000538539
896	0.10181	0.000534653
897	0.1018	0.000532367
898	0.10182	0.000533468
899	0.10182	0.000530162
900	0.10179	0.000523479
901	0.10173	0.000520324
902	0.1017	0.00052491
903	0.10176	0.000530628
904	0.10181	0.000531168
905	0.10175	0.000523659
906	0.1018	0.000517933
907	0.10185	0.00052457
908	0.10185	0.000532307
909	0.10184	0.000524898
910	0.10186	0.000514369
911	0.10182	0.000514062
912	0.10179	0.000524387
913	0.10185	0.000537989
914	0.10186	0.000534605
915	0.1018	0.000527816
916	0.10176	0.000523296
917	0.10182	0.000521019
918	0.1018	0.00051702
919	0.10179	0.000520726
920	0.10181	0.000521017
921	0.1018	0.000506462
922	0.10181	0.000521398
923	0.10181	0.000520173
924	0.10178	0.000503378
925	0.10171	0.000507552
926	0.10166	0.000511287
927	0.10165	0.000513355
928	0.1017	0.000518079
929	0.10181	0.000524336
930	0.10171	0.000520424
931	0.10163	0.000514842
932	0.10161	0.000515051
933	0.10152	0.00051899
934	0.10153	0.000518683
935	0.10153	0.000520286
936	0.10148	0.000528447
937	0.10144	0.000534117
938	0.10144	0.00053284
939	0.10146	0.000518861
940	0.10149	0.000505475
941	0.10153	0.00051587
942	0.10145	0.000509082
943	0.10142	0.000506353
944	0.10147	0.000510357
945	0.10153	0.000487541
946	0.10145	0.000475298
947	0.10137	0.000480905
948	0.10137	0.000491942
949	0.1015	0.000480522
950	0.10143	0.000468831
951	0.10145	0.000469669
952	0.10159	0.00047412
953	0.10162	0.000458499
954	0.10161	0.00046621
955	0.10162	0.000485891
956	0.10165	0.000494197
957	0.10163	0.000480978
958	0.10167	0.000482146
959	0.10168	0.000473325
960	0.10166	0.000461457
961	0.10163	0.000477601
962	0.10166	0.000478124
963	0.10171	0.000453857
964	0.10172	0.00043805
965	0.10165	0.00045946
966	0.10178	0.000466664
967	0.10188	0.000483813
968	0.10189	0.000494838
969	0.10187	0.000476223
970	0.10177	0.000457466
971	0.10185	0.000478254
972	0.10199	0.000494925
973	0.10203	0.000470075
974	0.10205	0.000486065
975	0.102	0.00048252
976	0.10198	0.000463157
977	0.10205	0.000451545
978	0.10206	0.00046688
979	0.10208	0.000467497
980	0.10204	0.000453757
981	0.10192	0.000455982
982	0.10198	0.000460007
983	0.10218	0.000489076
984	0.10229	0.000498136
985	0.10222	0.000463647
986	0.10225	0.00047818
987	0.10237	0.00042717
988	0.10237	0.000418984
989	0.10224	0.000474652
990	0.10235	0.000447947
991	0.10242	0.000449645
992	0.1025	0.000457871
993	0.10254	0.000440726
994	0.10238	0.000433571
995	0.10242	0.000406448
996	0.10251	0.000401099
997	0.10251	0.000415267
998	0.10245	0.000420827
999	0.10255	0.00038721
1000	0.10269	0.000448724
1001	0.10269	0.000448724
1002	0.10273	0.000453672
1003	0.10278	0.000449223
1004	0.10281	0.000468333
1005	0.10284	0.000555818
1006	0.10288	0.000575952
1007	0.10294	0.000542389
1008	0.10294	0.000541248
1009	0.10299	0.00050799
1010	0.10305	0.000448206
1011	0.10311	0.000418668
1012	0.10316	0.000447973
1013	0.10321	0.000443747
1014	0.10324	0.000386965
1015	0.10331	0.000378925
1016	0.10341	0.000369595
1017	0.10347	0.000384644
1018	0.10353	0.000442971
1019	0.10358	0.00046487
1020	0.10356	0.000481839
1021	0.1036	0.000494135
1022	0.10366	0.000482979
1023	0.10376	0.000439778
1024	0.10384	0.000437876
1025	0.10393	0.000463233
1026	0.10401	0.00045881
1027	0.10406	0.000468417
1028	0.10415	0.000456062
1029	0.10428	0.000408785
1030	0.10437	0.000401433
1031	0.10444	0.000407627
1032	0.10452	0.00042358
1033	0.10457	0.000437169
1034	0.10464	0.000450028
1035	0.10471	0.000447752
1036	0.10482	0.000476824
1037	0.1049	0.000482533
1038	0.10495	0.000488235
1039	0.10503	0.00049081
1040	0.10509	0.000503771
1041	0.10516	0.000511165
1042	0.10524	0.000516503
1043	0.10533	0.000523814
1044	0.1054	0.000529223
1045	0.10548	0.000538453
1046	0.10557	0.000574779
1047	0.10567	0.000577309
1048	0.10577	0.000530028
1049	0.10591	0.000499341
1050	0.10604	0.000530041
1051	0.10616	0.000524587
1052	0.10626	0.000505536
1053	0.10634	0.000511294
1054	0.10643	0.000496905
1055	0.10653	0.000418856
1056	0.10663	0.000405743
1057	0.10676	0.000456295
1058	0.10688	0.0004761
1059	0.10699	0.000507401
1060	0.10709	0.000515166
1061	0.10718	0.00051144
1062	0.10726	0.00048817
1063	0.10736	0.000460067
1064	0.10745	0.000441746
1065	0.10755	0.000403418
1066	0.10769	0.000389497
1067	0.10782	0.000396386
1068	0.10793	0.000441996
1069	0.10807	0.000467558
1070	0.10824	0.000519371
1071	0.10837	0.000528139
1072	0.10848	0.000491775
1073	0.1086	0.000480062
1074	0.1087	0.000464775
1075	0.10881	0.000459788
1076	0.10895	0.000448461
1077	0.1091	0.00047115
1078	0.10925	0.000492589
1079	0.10938	0.000505402
1080	0.10949	0.000497209
1081	0.10958	0.000497776
1082	0.10967	0.000509272
1083	0.10977	0.000508712
1084	0.1099	0.000510534
1085	0.11005	0.000517803
1086	0.1102	0.00052273
1087	0.11038	0.00051989
1088	0.11054	0.000528408
1089	0.11072	0.000551055
1090	0.11087	0.000547367
1091	0.11098	0.000526812
1092	0.11109	0.000533447
1093	0.1112	0.000519014
1094	0.1113	0.000501216
1095	0.11141	0.000528566
1096	0.11157	0.000531497
1097	0.11172	0.000503065
1098	0.11185	0.000513577
1099	0.112	0.000515664
1100	0.11214	0.000476475
1101	0.11229	0.000464656
1102	0.11244	0.000470131
1103	0.11259	0.000485496
1104	0.11276	0.000510523
1105	0.11291	0.000546157
1106	0.11303	0.00054956
1107	0.11317	0.000529938
1108	0.1133	0.000513241
1109	0.11342	0.000501835
1110	0.11356	0.000492859
1111	0.11372	0.000496677
1112	0.11387	0.000496305
1113	0.11401	0.000493479
1114	0.11414	0.000507774
1115	0.11426	0.000516116
1116	0.11439	0.000510601
1117	0.11453	0.000480362
1118	0.11466	0.000467397
1119	0.11481	0.000451228
1120	0.11494	0.000459391
1121	0.11508	0.000467961
1122	0.1152	0.000477096
1123	0.11534	0.000501329
1124	0.11552	0.000514489
1125	0.11566	0.000507597
1126	0.11577	0.000520167
1127	0.11589	0.000541572
1128	0.116	0.00054796
1129	0.11613	0.00055696
1130	0.11628	0.000546222
1131	0.11642	0.00052972
1132	0.11656	0.000522003
1133	0.1167	0.000511371
1134	0.11682	0.000503111
1135	0.11693	0.000508639
1136	0.11706	0.000507904
1137	0.11718	0.000512294
1138	0.1173	0.000536652
1139	0.11741	0.000534813
1140	0.11754	0.000516472
1141	0.11766	0.000510032
1142	0.11778	0.000496669
1143	0.1179	0.000512697
1144	0.11803	0.000534755
1145	0.11818	0.000539417
1146	0.11832	0.000545622
1147	0.11847	0.000529578
1148	0.1186	0.000505933
1149	0.11872	0.000503454
1150	0.11881	0.000508126
1151	0.11891	0.000501629
1152	0.119	0.00050245
1153	0.11911	0.000518364
1154	0.11923	0.000521119
1155	0.11935	0.000515861
1156	0.11946	0.000509274
1157	0.11957	0.000499868
1158	0.11966	0.000474913
1159	0.11974	0.000464034
1160	0.11985	0.000472008
1161	0.11997	0.000478811
1162	0.12009	0.000490857
1163	0.12021	0.000501219
1164	0.12033	0.000511696
1165	0.12043	0.000523202
1166	0.12052	0.000527737
1167	0.1206	0.00053385
1168	0.12069	0.000537365
1169	0.12078	0.000535227
1170	0.12087	0.000531394
1171	0.12099	0.000531159
1172	0.12109	0.000528088
1173	0.12118	0.000530351
1174	0.12127	0.000545726
1175	0.12137	0.000556803
1176	0.12146	0.000561564
1177	0.12156	0.000560628
1178	0.12167	0.000556461
1179	0.12176	0.000554383
1180	0.12184	0.000564633
1181	0.12193	0.000564964
1182	0.12201	0.00056491
1183	0.12209	0.000564631
1184	0.12214	0.000547502
1185	0.12223	0.000546058
1186	0.12233	0.000563987
1187	0.12242	0.000567148
1188	0.12252	0.000567839
1189	0.12264	0.000574135
1190	0.12276	0.000569096
1191	0.12286	0.000550655
1192	0.12296	0.000519347
1193	0.12306	0.000495175
1194	0.12314	0.000485668
1195	0.12323	0.000494118
1196	0.12332	0.000510561
1197	0.12342	0.000529546
1198	0.1235	0.000542295
1199	0.12356	0.000551435
1200	0.12365	0.000555452
1201	0.12374	0.000556872
1202	0.12383	0.0005559
1203	0.12393	0.000547656
1204	0.12402	0.000542679
1205	0.12408	0.000537454
1206	0.12415	0.000536234
1207	0.12423	0.000537416
1208	0.12432	0.000535098
1209	0.12441	0.000537126
1210	0.1245	0.000530441
1211	0.1246	0.000517276
1212	0.1247	0.000513359
1213	0.1248	0.000524134
1214	0.1249	0.00053221
1215	0.125	0.00053958
1216	0.12507	0.000549661
1217	0.12514	0.000548189
1218	0.12521	0.000537106
1219	0.12528	0.000528045
1220	0.12536	0.000513592
1221	0.12542	0.000505616
1222	0.12549	0.00049384
1223	0.12555	0.000493887
1224	0.12558	0.000506192
1225	0.12566	0.000512582
1226	0.12576	0.00051961
1227	0.12584	0.00052978
1228	0.12594	0.000526157
1229	0.12606	0.000527201
1230	0.12614	0.000524833
1231	0.12623	0.000515792
1232	0.12632	0.000528641
1233	0.12641	0.000545816
1234	0.12649	0.000549194
1235	0.12657	0.000556211
1236	0.12665	0.0005586
1237	0.12673	0.000546242
1238	0.1268	0.000541843
1239	0.12689	0.000546926
1240	0.12696	0.00054951
1241	0.127	0.000541244
1242	0.12705	0.000541779
1243	0.12709	0.000560138
1244	0.12714	0.000561444
1245	0.1272	0.000554833
1246	0.12727	0.000554459
1247	0.12734	0.000551972
1248	0.12742	0.000535723
1249	0.12749	0.000529855
1250	0.12758	0.000518559
1251	0.12764	0.00051656
1252	0.12768	0.000510231
1253	0.12775	0.000511382
1254	0.12783	0.000524472
1255	0.1279	0.00052588
1256	0.12799	0.000523386
1257	0.12807	0.000529694
1258	0.12812	0.000544582
1259	0.1282	0.000547654
1260	0.12829	0.000549296
1261	0.12837	0.000550077
1262	0.12843	0.000541128
1263	0.12851	0.000539461
1264	0.12858	0.000541197
1265	0.12864	0.000540962
1266	0.12873	0.000541568
1267	0.12881	0.000539431
1268	0.12888	0.000518749
1269	0.12895	0.000533904
1270	0.12903	0.000548701
1271	0.12911	0.000548632
1272	0.1292	0.000554436
1273	0.12927	0.000550485
1274	0.12935	0.000550622
1275	0.12942	0.000550717
1276	0.12949	0.00054244
1277	0.12956	0.000523102
1278	0.12963	0.000524713
1279	0.1297	0.000525671
1280	0.12979	0.000530365
1281	0.12987	0.000562841
1282	0.12996	0.000566757
1283	0.13006	0.000546613
1284	0.13016	0.000548091
1285	0.13027	0.000547999
1286	0.13037	0.00055149
1287	0.13046	0.000574307
1288	0.13056	0.00058392
1289	0.13065	0.000587122
1290	0.13075	0.000587653
1291	0.13086	0.000582673
1292	0.13097	0.000572892
1293	0.13108	0.000560859
1294	0.13118	0.000542417
1295	0.13127	0.000530203
1296	0.13133	0.000522372
1297	0.13142	0.000508728
1298	0.13151	0.000491783
1299	0.13159	0.00049108
1300	0.1317	0.000499188
1301	0.13177	0.000501798
1302	0.13179	0.000506423
1303	0.13184	0.000516117
1304	0.13188	0.000532607
1305	0.13194	0.00053459
1306	0.13203	0.000540634
1307	0.13211	0.000538261
1308	0.1322	0.000497937
1309	0.13228	0.000491845
1310	0.13236	0.000508556
1311	0.13244	0.000519702
1312	0.13249	0.000555256
1313	0.13256	0.000568702
1314	0.13263	0.000560328
1315	0.13271	0.000551301
1316	0.13278	0.000547872
1317	0.13284	0.000536013
1318	0.13293	0.00053907
1319	0.13301	0.000557576
1320	0.13311	0.000568777
1321	0.13323	0.000588706
1322	0.13335	0.000589068
1323	0.13348	0.000589009
1324	0.1336	0.000581492
1325	0.13373	0.000548905
1326	0.13384	0.000541434
1327	0.13393	0.000539968
1328	0.13401	0.000540733
1329	0.13406	0.000560203
1330	0.13413	0.000565512
1331	0.13421	0.00056246
1332	0.13428	0.00056197
1333	0.13435	0.000551473
1334	0.13443	0.000548989
1335	0.13451	0.000555407
1336	0.13458	0.000551618
1337	0.13468	0.000537907
1338	0.13477	0.000537266
1339	0.13485	0.000546781
1340	0.13495	0.000539354
1341	0.13503	0.000538806
1342	0.13511	0.00055067
1343	0.13518	0.00055745
1344	0.13523	0.000558552
1345	0.13532	0.000564404
1346	0.13541	0.000578185
1347	0.1355	0.000585996
1348	0.13562	0.000586942
1349	0.13574	0.000590903
1350	0.13584	0.000599147
1351	0.13595	0.00060302
1352	0.1361	0.000603767
1353	0.13623	0.000604441
1354	0.13636	0.000608311
1355	0.13646	0.000606112
1356	0.13654	0.000596695
1357	0.13663	0.000591728
1358	0.13673	0.000585407
1359	0.13683	0.000580944
1360	0.13694	0.000582523
1361	0.13703	0.000577632
1362	0.13711	0.00056307
1363	0.13719	0.000553117
1364	0.13727	0.000533979
1365	0.13736	0.000528236
1366	0.13746	0.000527649
1367	0.13757	0.000532939
1368	0.13766	0.000540065
1369	0.13775	0.000566652
1370	0.13784	0.00056441
1371	0.13792	0.000542884
1372	0.138	0.000547055
1373	0.13811	0.000554791
1374	0.13819	0.000556904
1375	0.13826	0.000581592
1376	0.13833	0.000581856
1377	0.13839	0.000554617
1378	0.13846	0.000546772
1379	0.13854	0.0005339
1380	0.13863	0.000539233
1381	0.13872	0.000572853
1382	0.13881	0.000578418
1383	0.1389	0.00057599
1384	0.13899	0.000579796
1385	0.13907	0.000574451
1386	0.13916	0.000566998
1387	0.13925	0.000562171
1388	0.13935	0.000561312
1389	0.13947	0.000545411
1390	0.13959	0.00054535
1391	0.13974	0.000571434
1392	0.13987	0.000579805
1393	0.13998	0.000575894
1394	0.1401	0.000585439
1395	0.14022	0.000583327
1396	0.14034	0.000569959
1397	0.14045	0.000568794
1398	0.14058	0.000573416
1399	0.14068	0.000575485
1400	0.14076	0.000579301
1401	0.14085	0.000585147
1402	0.14093	0.000593484
1403	0.14102	0.000598638
1404	0.14113	0.000610264
1405	0.14122	0.000610854
1406	0.1413	0.000598786
1407	0.14138	0.000601716
1408	0.14145	0.00061112
1409	0.14153	0.000612462
1410	0.14162	0.000619387
1411	0.1417	0.000619997
1412	0.14177	0.000605791
1413	0.14187	0.000600581
1414	0.14196	0.00060065
1415	0.14208	0.000598377
1416	0.14224	0.000596935
1417	0.14236	0.000598988
1418	0.1425	0.000600565
1419	0.14262	0.000602163
1420	0.14271	0.000607933
1421	0.1428	0.000609978
1422	0.14288	0.000609743
1423	0.14297	0.000607419
1424	0.14304	0.000595259
1425	0.14313	0.000589224
1426	0.14323	0.00058064
1427	0.14332	0.00057898
1428	0.14342	0.000576203
1429	0.14352	0.000576052
1430	0.14361	0.000582398
1431	0.1437	0.000593422
1432	0.14379	0.000598441
1433	0.14388	0.000611948
1434	0.14399	0.000615508
1435	0.14411	0.000610587
1436	0.14422	0.000609401
1437	0.14432	0.000606394
1438	0.14442	0.000609872
1439	0.14452	0.000618832
1440	0.14461	0.000623663
1441	0.14472	0.000632622
1442	0.14481	0.000632927
1443	0.14488	0.000626728
1444	0.14496	0.000620652
1445	0.14502	0.000607286
1446	0.14509	0.000599565
1447	0.14518	0.000593001
1448	0.14526	0.00058878
1449	0.14534	0.000590039
1450	0.14542	0.000585637
1451	0.1455	0.000569532
1452	0.14558	0.000571812
1453	0.14564	0.000586295
1454	0.14572	0.000592769
1455	0.14581	0.000610705
1456	0.14589	0.000620634
1457	0.146	0.000614034
1458	0.14609	0.000614857
1459	0.14616	0.000621713
1460	0.14625	0.000625012
1461	0.14633	0.000624034
1462	0.14643	0.000625784
1463	0.14653	0.000623959
1464	0.14664	0.000627188
1465	0.14673	0.000619184
1466	0.14685	0.000618064
1467	0.14695	0.000614931
1468	0.14705	0.000606409
1469	0.14715	0.000609432
1470	0.14724	0.000623231
1471	0.14731	0.000621449
1472	0.14738	0.000620766
1473	0.14744	0.000617408
1474	0.1475	0.000600829
1475	0.14757	0.000598513
1476	0.14766	0.000600162
1477	0.14775	0.000612301
1478	0.14785	0.000635203
1479	0.14795	0.000649991
1480	0.14805	0.000682633
1481	0.14816	0.000687892
1482	0.14829	0.000672176
1483	0.14838	0.000663892
1484	0.14845	0.000646573
1485	0.14853	0.000636841
1486	0.1486	0.000624112
1487	0.1487	0.000626958
1488	0.14882	0.000641939
1489	0.14893	0.000649704
1490	0.14903	0.000677323
1491	0.14912	0.000679158
1492	0.14918	0.000654038
1493	0.14927	0.000644939
1494	0.14936	0.000633453
1495	0.14945	0.000625541
1496	0.14955	0.00062631
1497	0.14963	0.000626537
1498	0.14969	0.00062121
1499	0.14976	0.000619918
1500	0.14981	0.000621473
1501	0.14988	0.00062561
1502	0.14998	0.000638397
1503	0.15008	0.000642573
1504	0.1502	0.000638852
1505	0.15029	0.00063996
1506	0.15036	0.000640271
1507	0.15044	0.000638158
1508	0.15051	0.000635451
1509	0.15059	0.00063407
1510	0.1507	0.000631814
1511	0.15079	0.000619313
1512	0.15089	0.000614798
1513	0.15098	0.000621228
1514	0.15107	0.000615442
1515	0.15115	0.000605393
1516	0.15124	0.000608888
1517	0.15135	0.000615388
1518	0.15144	0.000620686
1519	0.15153	0.000641568
1520	0.15163	0.000635094
1521	0.15171	0.000607732
1522	0.1518	0.000606229
1523	0.1519	0.000605592
1524	0.15197	0.000610571
1525	0.15202	0.000637345
1526	0.15208	0.000642892
1527	0.15214	0.000638916
1528	0.15222	0.000635681
1529	0.15231	0.000626466
1530	0.15239	0.000624637
1531	0.15245	0.000623312
1532	0.15251	0.000625415
1533	0.15254	0.000636141
1534	0.1526	0.000637355
1535	0.15267	0.00063644
1536	0.15274	0.000635425
1537	0.15286	0.000628237
1538	0.15293	0.00062525
1539	0.15301	0.000632987
1540	0.15307	0.000622645
1541	0.15311	0.000595211
1542	0.15317	0.000584394
1543	0.15324	0.000565664
1544	0.1533	0.000562235
1545	0.15336	0.000583683
1546	0.15342	0.000589364
1547	0.15348	0.000589078
1548	0.15354	0.00059473
1549	0.15361	0.000597828
1550	0.15367	0.000606129
1551	0.15372	0.000628961
1552	0.15378	0.000635081
1553	0.15384	0.00063646
1554	0.15391	0.000639393
1555	0.154	0.000625417
1556	0.15408	0.000626553
1557	0.15417	0.000648437
1558	0.15425	0.000649176
1559	0.15434	0.000634145
1560	0.15442	0.000631429
1561	0.15449	0.000619089
1562	0.15457	0.000617867
1563	0.15466	0.000644319
1564	0.15474	0.000646823
1565	0.15481	0.000626117
1566	0.1549	0.000628097
1567	0.15498	0.000635657
1568	0.15506	0.000637569
1569	0.15516	0.000654579
1570	0.15524	0.000661516
1571	0.15531	0.000646699
1572	0.15539	0.000639825
1573	0.15546	0.000633521
1574	0.15552	0.000627262
1575	0.15558	0.000613822
1576	0.15563	0.000610061
1577	0.15565	0.000611648
1578	0.15569	0.000614795
1579	0.15574	0.000629557
1580	0.15579	0.000635271
1581	0.15587	0.000627227
1582	0.15594	0.000632022
1583	0.15602	0.00065451
1584	0.1561	0.000654419
1585	0.15618	0.000635878
1586	0.15626	0.000630938
1587	0.15635	0.000610193
1588	0.15642	0.000597999
1589	0.15648	0.000603018
1590	0.15655	0.000608204
1591	0.1566	0.000612929
1592	0.15667	0.000616845
1593	0.15678	0.000620948
1594	0.15685	0.000628691
1595	0.15692	0.000628072
1596	0.15698	0.000636046
1597	0.15703	0.000640536
1598	0.15706	0.00065119
1599	0.15712	0.000657735
1600	0.1572	0.000663288
1601	0.15725	0.00066685
1602	0.15731	0.00067787
1603	0.15737	0.000669192
1604	0.15742	0.00064355
1605	0.15747	0.000642299
1606	0.15753	0.000645017
1607	0.15757	0.000646565
1608	0.15761	0.000667444
1609	0.15765	0.000661768
1610	0.15771	0.000641462
1611	0.15777	0.000637506
1612	0.15784	0.00063184
1613	0.15791	0.000636034
1614	0.15798	0.000655086
1615	0.15803	0.000658404
1616	0.15806	0.000658599
1617	0.15811	0.000653908
1618	0.15816	0.000638342
1619	0.15821	0.000643546
1620	0.15828	0.000659106
1621	0.15833	0.000662978
1622	0.15835	0.000679195
1623	0.1584	0.000679376
1624	0.15843	0.000659512
1625	0.15848	0.000660082
1626	0.15854	0.000671687
1627	0.15859	0.000672325
1628	0.15862	0.000675063
1629	0.15867	0.000678008
1630	0.15874	0.000676233
1631	0.15879	0.000682254
1632	0.15884	0.000699502
1633	0.15888	0.000697405
1634	0.15891	0.000688592
1635	0.15895	0.000686925
1636	0.15899	0.000677055
1637	0.15903	0.000674843
1638	0.15907	0.00068893
1639	0.15912	0.000687435
1640	0.15918	0.000675698
1641	0.15923	0.000671588
1642	0.15928	0.000666359
1643	0.15935	0.000667971
1644	0.15941	0.000682125
1645	0.1595	0.000677479
1646	0.15962	0.000672639
1647	0.15972	0.00066857
1648	0.15983	0.000655732
1649	0.15992	0.000647136
1650	0.15997	0.000649378
1651	0.16006	0.000640901
1652	0.16017	0.000622328
1653	0.16024	0.000616737
1654	0.1603	0.000615697
1655	0.16036	0.000617013
1656	0.1604	0.000626414
1657	0.16043	0.000640794
1658	0.16045	0.000648212
1659	0.16046	0.000654181
1660	0.16045	0.000667799
1661	0.16045	0.000671119
1662	0.16049	0.000674643
1663	0.16051	0.000686191
1664	0.16053	0.000682388
1665	0.16055	0.000677767
1666	0.16056	0.000690959
1667	0.16061	0.000689911
1668	0.16066	0.000696211
1669	0.16069	0.000703703
1670	0.16073	0.000696464
1671	0.16074	0.000698787
1672	0.16075	0.000697051
1673	0.1608	0.000709427
1674	0.16086	0.000732167
1675	0.16092	0.000726757
1676	0.16097	0.000717652
1677	0.16102	0.000703775
1678	0.16107	0.000671121
1679	0.16113	0.00065687
1680	0.16119	0.000659352
1681	0.16126	0.000655133
1682	0.16132	0.000641913
1683	0.16139	0.000647131
1684	0.16148	0.000658459
1685	0.16157	0.000630181
1686	0.16166	0.000624519
1687	0.16175	0.00062622
1688	0.16182	0.000607438
1689	0.16187	0.000629784
1690	0.16194	0.000657373
1691	0.16203	0.000649944
1692	0.1621	0.000654887
1693	0.16217	0.00064701
1694	0.16224	0.000654273
1695	0.16225	0.000682043
1696	0.1623	0.000690209
1697	0.16239	0.000698273
1698	0.16246	0.000696371
1699	0.16252	0.000660046
1700	0.16258	0.000645091
1701	0.16262	0.00062981
1702	0.16267	0.000621625
1703	0.16277	0.000629887
1704	0.16283	0.000630104
1705	0.16286	0.00062592
1706	0.16291	0.000632216
1707	0.16294	0.000638443
1708	0.16298	0.000641837
1709	0.16303	0.000654964
1710	0.16308	0.000664024
1711	0.16313	0.000653232
1712	0.16319	0.000657163
1713	0.16328	0.000677969
1714	0.16335	0.000688555
1715	0.1634	0.000699643
1716	0.16346	0.000707083
1717	0.16351	0.000701359
1718	0.16356	0.000699711
1719	0.16363	0.000697223
1720	0.16369	0.000708443
1721	0.16376	0.000745588
1722	0.16381	0.000741296
1723	0.16385	0.000707325
1724	0.16389	0.000702389
1725	0.1639	0.000686333
1726	0.16393	0.000682344
1727	0.16397	0.000724468
1728	0.16402	0.000718493
1729	0.16409	0.000674739
1730	0.16414	0.00066856
1731	0.16421	0.000663979
1732	0.16426	0.000656132
1733	0.16429	0.000655606
1734	0.16433	0.000664955
1735	0.16437	0.00068598
1736	0.16442	0.00068577
1737	0.16448	0.000697231
1738	0.16452	0.000691887
1739	0.16455	0.000646595
1740	0.16457	0.000648509
1741	0.16457	0.000680213
1742	0.16459	0.000673294
1743	0.16461	0.000703436
1744	0.16461	0.000725786
1745	0.16462	0.000717708
1746	0.16461	0.00073475
1747	0.16459	0.000749995
1748	0.16461	0.000707225
1749	0.16465	0.00068847
1750	0.16471	0.000681473
1751	0.16478	0.000652145
1752	0.16482	0.000644508
1753	0.16483	0.000659312
1754	0.16485	0.000676514
1755	0.16486	0.000684729
1756	0.16489	0.00068205
1757	0.16493	0.000679672
1758	0.16496	0.000669293
1759	0.16502	0.000668044
1760	0.16507	0.000674445
1761	0.16511	0.000680174
1762	0.16516	0.000684018
1763	0.16519	0.000683211
1764	0.1652	0.000682958
1765	0.16522	0.00068611
1766	0.16526	0.000670424
1767	0.1653	0.00067602
1768	0.16536	0.000700148
1769	0.16542	0.000712876
1770	0.16544	0.000726872
1771	0.1655	0.000719869
1772	0.16557	0.000689141
1773	0.16565	0.000677425
1774	0.16572	0.000668837
1775	0.16581	0.000654122
1776	0.1659	0.000640464
1777	0.16598	0.000641317
1778	0.16609	0.000639856
1779	0.16615	0.000642703
1780	0.16616	0.000673267
1781	0.16621	0.000680177
1782	0.16626	0.0006821
1783	0.16631	0.000678686
1784	0.16639	0.000666043
1785	0.16644	0.000674293
1786	0.16647	0.00067566
1787	0.16649	0.000667561
1788	0.16651	0.000679306
1789	0.16651	0.000697162
1790	0.1665	0.000709014
1791	0.1665	0.000740398
1792	0.16648	0.000769131
1793	0.16651	0.000752427
1794	0.16654	0.000729906
1795	0.16656	0.000712521
1796	0.16661	0.000681153
1797	0.16663	0.000691267
1798	0.16664	0.00072565
1799	0.16668	0.000698434
1800	0.16668	0.000670745
1801	0.16668	0.000670745
1802	0.16674	0.000655481
1803	0.16683	0.000646707
1804	0.16694	0.000626838
1805	0.16703	0.000616747
1806	0.16713	0.000599232
1807	0.16722	0.000577929
1808	0.16729	0.000562941
1809	0.16737	0.000563125
1810	0.16743	0.000586606
1811	0.16748	0.000604781
1812	0.16753	0.000619172
1813	0.1676	0.000656193
1814	0.16767	0.000663218
1815	0.1677	0.000643878
1816	0.16771	0.000627916
1817	0.16777	0.00059165
1818	0.16779	0.000564907
1819	0.16778	0.00053825
1820	0.1678	0.000528913
1821	0.16784	0.000521387
1822	0.16783	0.000517942
1823	0.16784	0.00051149
1824	0.16786	0.000523992
1825	0.1679	0.000545916
1826	0.16796	0.000531318
1827	0.16799	0.000519081
1828	0.16803	0.000502052
1829	0.16806	0.00049421
1830	0.16807	0.000492727
1831	0.16809	0.000488012
1832	0.16808	0.000489536
1833	0.16808	0.000483992
1834	0.1681	0.000477847
1835	0.16812	0.000453571
1836	0.16812	0.000451814
1837	0.16815	0.000485998
1838	0.16813	0.000493313
1839	0.16802	0.000484127
1840	0.168	0.000483665
1841	0.168	0.00047461
1842	0.16799	0.000469083
1843	0.16799	0.000455356
1844	0.16803	0.00046179
1845	0.16801	0.000508623
1846	0.16799	0.000530242
1847	0.16801	0.000537257
1848	0.16806	0.000558583
1849	0.16808	0.000567397
1850	0.1681	0.00054575
1851	0.16815	0.000539338
1852	0.16822	0.00054448
1853	0.16829	0.000537757
1854	0.16839	0.000510883
1855	0.16846	0.000493351
1856	0.16853	0.000485502
1857	0.16858	0.000484044
1858	0.16863	0.000480663
1859	0.16868	0.000500991
1860	0.16872	0.000497015
1861	0.16873	0.000462341
1862	0.16876	0.000464881
1863	0.16877	0.000488221
1864	0.16881	0.000486545
1865	0.16884	0.000478088
1866	0.16891	0.00048217
1867	0.16894	0.000473579
1868	0.16897	0.000427003
1869	0.16899	0.000417709
1870	0.169	0.000439366
1871	0.16903	0.000450085
1872	0.16906	0.000468143
1873	0.1691	0.000480579
1874	0.16916	0.000508782
1875	0.16921	0.000513873
1876	0.16926	0.000502068
1877	0.16932	0.000475882
1878	0.16937	0.000458431
1879	0.16942	0.000419671
1880	0.16948	0.000411952
1881	0.16955	0.000450787
1882	0.16961	0.000452724
1883	0.16967	0.000420737
1884	0.16972	0.000410337
1885	0.16978	0.000380941
1886	0.16983	0.000376867
1887	0.16989	0.000383861
1888	0.16997	0.000425334
1889	0.17003	0.000437255
1890	0.1701	0.000461156
1891	0.17015	0.000469064
1892	0.17018	0.000460723
1893	0.17023	0.00046555
1894	0.17031	0.000469826
1895	0.17037	0.000466166
1896	0.17042	0.000454079
1897	0.17048	0.000439052
1898	0.17053	0.000443679
1899	0.17054	0.00045553
1900	0.17058	0.000455737
1901	0.17066	0.000479271
1902	0.1707	0.000479603
1903	0.17073	0.000446986
1904	0.17077	0.000444382
1905	0.17081	0.000458469
1906	0.17084	0.000460608
1907	0.17087	0.000463628
1908	0.17089	0.000466294
1909	0.17094	0.000453096
1910	0.17097	0.00044433
1911	0.17102	0.000441106
1912	0.17111	0.000448429
1913	0.17116	0.000444783
1914	0.1712	0.000432748
1915	0.17123	0.000423938
1916	0.17126	0.000410297
1917	0.17128	0.000406081
1918	0.17132	0.000395912
1919	0.17134	0.000401968
1920	0.17132	0.000410233
1921	0.17132	0.000424738
1922	0.17134	0.000430857
1923	0.17136	0.000443364
1924	0.17137	0.000447252
1925	0.17142	0.000441144
1926	0.17144	0.000435829
1927	0.17141	0.000432205
1928	0.17143	0.000429105
1929	0.17146	0.000417894
1930	0.1715	0.000422644
1931	0.17157	0.000407386
1932	0.17163	0.000413256
1933	0.17166	0.00042239
1934	0.17169	0.000407427
1935	0.17175	0.00039919
1936	0.17183	0.000387933
1937	0.17189	0.000394078
1938	0.17196	0.000420196
1939	0.17203	0.000430187
1940	0.17206	0.000445883
1941	0.17209	0.000459018
1942	0.17213	0.000437251
1943	0.17221	0.000408993
1944	0.17222	0.00039364
1945	0.17223	0.000377012
1946	0.17225	0.000384006
1947	0.17224	0.00043809
1948	0.17224	0.000442774
1949	0.17226	0.000435025
1950	0.17226	0.000427345
1951	0.17225	0.00036995
1952	0.17226	0.000358176
1953	0.17229	0.000357639
1954	0.17233	0.000390123
1955	0.17235	0.000410578
1956	0.1724	0.000424226
1957	0.17245	0.000414689
1958	0.17247	0.000393559
1959	0.17253	0.000386837
1960	0.17263	0.000398936
1961	0.17269	0.000402092
1962	0.17275	0.000400869
1963	0.1728	0.000402001
1964	0.17281	0.000391319
1965	0.17282	0.000391714
1966	0.17286	0.000401469
1967	0.17291	0.00043172
1968	0.17296	0.000453896
1969	0.17301	0.00043476
1970	0.17307	0.000417595
1971	0.17312	0.000389822
1972	0.17315	0.000372554
1973	0.17321	0.000371649
1974	0.17323	0.000368223
1975	0.17321	0.000379763
1976	0.17321	0.000393522
1977	0.17321	0.000406863
1978	0.17323	0.000401115
1979	0.17326	0.000399388
1980	0.17332	0.000407503
1981	0.17334	0.000390735
1982	0.17335	0.000358197
1983	0.17337	0.000318819
1984	0.17341	0.000286891
1985	0.17345	0.000280566
1986	0.17352	0.000312614
1987	0.17356	0.000323929
1988	0.17362	0.000345787
1989	0.17367	0.000355929
1990	0.1737	0.000359165
1991	0.17376	0.000335427
1992	0.17382	0.000309331
1993	0.17388	0.000290985
1994	0.17393	0.000279895
1995	0.17399	0.000289685
1996	0.17406	0.000289014
1997	0.1741	0.000305235
1998	0.17413	0.000324918
1999	0.17418	0.000355607
2000	0.1742	0.000369644
2001	0.17417	0.000388471
2002	0.17416	0.000395732
2003	0.17414	0.000381473
2004	0.17415	0.000395476
2005	0.17418	0.000390797
2006	0.17419	0.00037931
2007	0.17418	0.000385522
2008	0.17417	0.00039444
2009	0.17414	0.000408502
2010	0.17414	0.00040263
2011	0.17416	0.000401435
2012	0.1742	0.000399142
2013	0.17424	0.000395053
2014	0.17431	0.000377216
2015	0.17437	0.000383918
2016	0.17444	0.000408353
2017	0.17449	0.000404211
2018	0.17451	0.000396111
2019	0.17455	0.00037079
2020	0.17459	0.000343756
2021	0.1746	0.000311017
2022	0.17465	0.000290611
2023	0.1747	0.000299465
2024	0.17472	0.000317367
2025	0.17475	0.000317526
2026	0.17477	0.000325633
2027	0.17478	0.000346508
2028	0.17479	0.000383168
2029	0.17484	0.000401879
2030	0.1749	0.000400361
2031	0.17494	0.000404489
2032	0.17495	0.000414993
2033	0.17498	0.000400621
2034	0.17499	0.000401445
2035	0.175	0.000395896
2036	0.17503	0.000383969
2037	0.17502	0.000408752
2038	0.17505	0.000418955
2039	0.1751	0.000413033
2040	0.17517	0.000396781
2041	0.17522	0.000386581
2042	0.17528	0.000351122
2043	0.17529	0.000354028
2044	0.17528	0.000359228
2045	0.1753	0.000365732
2046	0.17533	0.000369766
2047	0.17537	0.000365925
2048	0.1754	0.000374374
2049	0.17543	0.000380637
2050	0.17545	0.000364604
2051	0.17548	0.000337763
2052	0.1755	0.00032439
2053	0.17554	0.000342681
2054	0.17557	0.000362334
2055	0.17562	0.000398208
2056	0.17564	0.000419466
2057	0.17569	0.000437416
2058	0.17572	0.000437048
2059	0.17574	0.000410791
2060	0.17581	0.000408445
2061	0.17586	0.000401611
2062	0.17591	0.000383978
2063	0.17597	0.00039717
2064	0.17601	0.00041679
2065	0.17601	0.000425117
2066	0.176	0.000417391
2067	0.17601	0.000408829
2068	0.17603	0.00041157
2069	0.17605	0.000412863
2070	0.17608	0.000408856
2071	0.17612	0.000408757
2072	0.17617	0.000408326
2073	0.17621	0.000392522
2074	0.17628	0.000375888
2075	0.17631	0.000354571
2076	0.17631	0.000345333
2077	0.17632	0.000376928
2078	0.17636	0.000385069
2079	0.17643	0.000398979
2080	0.17649	0.000422188
2081	0.17654	0.000412211
2082	0.17654	0.000422637
2083	0.17655	0.000431361
2084	0.17659	0.000430586
2085	0.17664	0.000433971
2086	0.17668	0.000422081
2087	0.17675	0.000399133
2088	0.1768	0.000374898
2089	0.1768	0.000374372
2090	0.17678	0.000363562
2091	0.17676	0.000363822
2092	0.17675	0.0003942
2093	0.17675	0.000402254
2094	0.17676	0.000396665
2095	0.17675	0.000434146
2096	0.17672	0.000451112
2097	0.17672	0.000461749
2098	0.17675	0.000483595
2099	0.17679	0.00048193
2100	0.17685	0.000476079
2101	0.17691	0.000459857
2102	0.17697	0.000438971
2103	0.17703	0.000405633
2104	0.1771	0.0003998
2105	0.17715	0.000404168
2106	0.17722	0.000409898
2107	0.17731	0.000414563
2108	0.17737	0.000438548
2109	0.17744	0.000426147
2110	0.17755	0.000376389
2111	0.17766	0.000350897
2112	0.17776	0.000348675
2113	0.17789	0.000322205
2114	0.17796	0.000321904
2115	0.178	0.000357994
2116	0.17806	0.000370802
2117	0.17808	0.00037594
2118	0.17816	0.000392404
2119	0.17822	0.000407567
2120	0.17828	0.000408727
2121	0.17833	0.00039354
2122	0.17843	0.000419557
2123	0.1785	0.000420209
2124	0.17855	0.000398094
2125	0.17863	0.000400811
2126	0.17869	0.000390874
2127	0.1787	0.000385987
2128	0.17873	0.000398112
2129	0.17877	0.000381729
2130	0.17878	0.000368656
2131	0.17882	0.000381637
2132	0.17889	0.000355356
2133	0.17892	0.000331898
2134	0.17891	0.000333086
2135	0.17891	0.000343709
2136	0.17889	0.000367122
2137	0.17886	0.000394173
2138	0.17886	0.000405707
2139	0.17892	0.000384657
2140	0.17895	0.000397606
2141	0.17894	0.000438167
2142	0.17892	0.000449149
2143	0.17888	0.000429938
2144	0.17888	0.000410635
2145	0.17894	0.00037538
2146	0.17901	0.000376783
2147	0.17902	0.000419504
2148	0.17903	0.00041958
2149	0.17905	0.000424295
2150	0.17903	0.000420935
2151	0.17909	0.000373594
2152	0.17913	0.000365738
2153	0.17909	0.00035295
2154	0.1791	0.000336048
2155	0.17915	0.000331706
2156	0.17915	0.000333613
2157	0.17917	0.000332023
2158	0.17924	0.000332991
2159	0.17932	0.000326548
2160	0.17931	0.000328302
2161	0.17935	0.000345181
2162	0.17939	0.00032882
2163	0.1794	0.000318241
2164	0.17947	0.000298398
2165	0.17955	0.000307401
2166	0.17963	0.000353388
2167	0.17968	0.00040138
2168	0.17973	0.000431442
2169	0.17978	0.000433203
2170	0.1798	0.000440481
2171	0.17985	0.000435593
2172	0.17989	0.000413998
2173	0.17989	0.000409565
2174	0.17986	0.000405204
2175	0.17984	0.000370924
2176	0.17983	0.00035673
2177	0.17982	0.000378485
2178	0.17982	0.000384092
2179	0.17983	0.0003823
2180	0.17981	0.000375706
2181	0.17978	0.000393343
2182	0.1798	0.000362625
2183	0.17981	0.000350112
2184	0.17984	0.000401639
2185	0.17986	0.000400954
2186	0.17989	0.000397294
2187	0.17993	0.000404791
2188	0.17993	0.000369192
2189	0.17994	0.000351505
2190	0.17993	0.000361932
2191	0.1799	0.000351806
2192	0.17991	0.000355017
2193	0.17991	0.000401307
2194	0.17989	0.000418803
2195	0.17984	0.000436765
2196	0.17979	0.000438209
2197	0.1798	0.000404084
2198	0.17983	0.000367809
2199	0.17986	0.000386687
2200	0.17986	0.000403307
2201	0.17987	0.000455091
2202	0.17984	0.000443281
2203	0.17984	0.000436637
2204	0.17988	0.000426233
2205	0.17991	0.000406735
2206	0.17998	0.000430741
2207	0.17999	0.000480418
2208	0.17994	0.00050697
2209	0.17994	0.000528661
2210	0.17993	0.00050093
2211	0.17997	0.000455901
2212	0.18006	0.000426077
2213	0.18014	0.000386636
2214	0.18018	0.00032425
2215	0.1802	0.000335278
2216	0.18024	0.000342174
2217	0.18033	0.000351201
2218	0.18047	0.000379203
2219	0.18062	0.000394306
2220	0.18069	0.00038881
2221	0.18073	0.000389452
2222	0.18079	0.000365666
2223	0.18088	0.000332562
2224	0.18099	0.000369915
2225	0.18109	0.000387718
2226	0.18122	0.000393446
2227	0.18126	0.000428932
2228	0.18128	0.000467937
2229	0.18128	0.000472909
2230	0.18131	0.000499698
2231	0.18134	0.000494592
2232	0.18138	0.000471516
2233	0.18147	0.000426232
2234	0.1815	0.000396795
2235	0.18153	0.000399347
2236	0.18159	0.000406477
2237	0.18164	0.000476563
2238	0.1817	0.000521112
2239	0.18181	0.000526049
2240	0.18189	0.000555419
2241	0.18192	0.000529621
2242	0.18199	0.000486843
2243	0.18203	0.000515086
2244	0.18209	0.0005405
2245	0.1822	0.000496337
2246	0.18225	0.000438237
2247	0.18224	0.000432874
2248	0.18227	0.000418428
2249	0.18227	0.000393785
2250	0.18226	0.000412291
2251	0.18233	0.000407249
2252	0.18235	0.000408241
2253	0.18237	0.000406576
2254	0.18243	0.000404711
2255	0.18249	0.000412183
2256	0.18257	0.000423425
2257	0.18273	0.000396819
2258	0.1829	0.000389643
2259	0.18306	0.000364231
2260	0.18321	0.000333442
2261	0.18334	0.000351349
2262	0.18341	0.000319058
2263	0.1835	0.000353572
2264	0.18363	0.000420738
2265	0.18366	0.000413657
2266	0.18369	0.00040376
2267	0.18376	0.000429671
2268	0.18379	0.000414632
2269	0.18383	0.000434249
2270	0.18386	0.000438679
2271	0.18387	0.000372185
2272	0.18392	0.000368999
2273	0.18402	0.00037714
2274	0.18412	0.000348283
2275	0.1842	0.000392264
2276	0.18424	0.000405838
2277	0.18423	0.000414129
2278	0.18425	0.000432722
2279	0.1843	0.000444347
2280	0.18436	0.000469461
2281	0.18439	0.00050314
2282	0.18444	0.000525484
2283	0.18447	0.000534229
2284	0.18449	0.000519635
2285	0.1846	0.000514453
2286	0.18468	0.000508376
2287	0.18474	0.000512104
2288	0.18479	0.000513384
2289	0.18481	0.000506737
2290	0.18472	0.000481255
2291	0.18477	0.000484058
2292	0.18487	0.000491187
2293	0.18499	0.000546252
2294	0.18516	0.000576
2295	0.18531	0.000557291
2296	0.1854	0.000587618
2297	0.18548	0.000538213
2298	0.18556	0.00049365
2299	0.18565	0.000468389
2300	0.18575	0.000379304
2301	0.18585	0.000376341
2302	0.18597	0.00043972
2303	0.18605	0.000501924
2304	0.18617	0.000544534
2305	0.18629	0.000472289
2306	0.18644	0.000461406
2307	0.18658	0.000439219
2308	0.18659	0.000416596
2309	0.18658	0.000465325
2310	0.18655	0.000467632
2311	0.1865	0.000500771
2312	0.18663	0.000511247
2313	0.18673	0.000472
2314	0.18676	0.000439151
2315	0.18679	0.000460371
2316	0.18675	0.000419104
2317	0.18671	0.00042723
2318	0.1867	0.00047307
2319	0.18674	0.000466934
2320	0.18681	0.000496285
2321	0.18685	0.000531902
2322	0.18694	0.000541843
2323	0.18704	0.000487231
2324	0.18716	0.00047755
2325	0.18728	0.000481789
2326	0.18734	0.00042879
2327	0.18742	0.000524329
2328	0.18745	0.00051725
2329	0.18749	0.000504077
2330	0.18765	0.000499898
2331	0.18775	0.000505048
2332	0.1878	0.000500008
2333	0.18783	0.000421799
2334	0.18781	0.000452187
2335	0.18789	0.000506757
2336	0.18802	0.00050995
2337	0.18827	0.000469702
2338	0.18843	0.000451435
2339	0.18857	0.000412949
2340	0.18868	0.000410963
2341	0.18876	0.000534223
2342	0.18882	0.000541262
2343	0.18885	0.000446043
2344	0.18896	0.000409121
2345	0.18908	0.000413839
2346	0.18918	0.000443494
2347	0.18929	0.000425444
2348	0.18941	0.000515343
2349	0.18953	0.000578615
2350	0.18961	0.000588425
2351	0.1897	0.000647302
2352	0.18978	0.000628467
2353	0.18979	0.00051985
2354	0.18984	0.000479316
2355	0.1899	0.000533214
2356	0.18993	0.000611904
2357	0.18993	0.00068205
2358	0.18994	0.000584898
2359	0.19007	0.00051426
2360	0.1902	0.000503019
2361	0.19021	0.000448274
2362	0.19028	0.000521401
2363	0.19036	0.000548807
2364	0.1904	0.000566093
2365	0.19058	0.00052475
2366	0.1907	0.000510115
2367	0.19064	0.000452368
2368	0.1906	0.000605206
2369	0.19068	0.000676792
2370	0.19083	0.000712816
2371	0.19101	0.000785952
2372	0.19114	0.000789864
2373	0.19116	0.000731657
2374	0.19118	0.000803594
2375	0.19122	0.000862263
2376	0.19128	0.000852174
2377	0.19125	0.000797961
2378	0.19124	0.000736017
2379	0.19121	0.000662912
2380	0.19114	0.000584396
2381	0.19126	0.000518107
2382	0.19137	0.000529609
2383	0.19149	0.000580147
2384	0.19179	0.00063173
2385	0.19196	0.000661438
2386	0.19205	0.000697169
2387	0.19219	0.000792357
2388	0.19225	0.000781236
2389	0.19235	0.000719748
2390	0.19247	0.00069071
2391	0.19252	0.000666462
2392	0.19248	0.000704728
2393	0.19237	0.00065593
2394	0.19245	0.000717794
2395	0.19261	0.000754715
2396	0.19273	0.000785122
2397	0.19297	0.00086284
2398	0.19305	0.000778547
2399	0.19296	0.000674342
2400	0.193	0.000742495
2401	0.19308	0.000759919
2402	0.19315	0.000866734
2403	0.19325	0.000899823
2404	0.19332	0.00104392
2405	0.19334	0.000892438
2406	0.19324	0.000638325
2407	0.19306	0.000664681
2408	0.19304	0.000878691
2409	0.19286	0.000798138
2410	0.19272	0.000722437
2411	0.19289	0.000701141
2412	0.19291	0.000646873
2413	0.1931	0.000698249
2414	0.19344	0.000945821
2415	0.19367	0.000874095
2416	0.19392	0.000802887
2417	0.19407	0.000887862
2418	0.19404	0.0010432
2419	0.19404	0.00104782
2420	0.19408	0.00101517
2421	0.19402	0.000986566
2422	0.19406	0.000880926
2423	0.19414	0.000780669
2424	0.19416	0.000833167
2425	0.19425	0.000932794
2426	0.19429	0.00101676
2427	0.1943	0.00106958
2428	0.19434	0.00107771
2429	0.19444	0.00117755
2430	0.19461	0.00123624
2431	0.19479	0.00114518
2432	0.19471	0.00114887
2433	0.19454	0.00112758
2434	0.19463	0.0011707
2435	0.19465	0.00139543
2436	0.19466	0.00139984
2437	0.19491	0.00109459
2438	0.19492	0.00110454
2439	0.19472	0.00107276
2440	0.1949	0.00124353
2441	0.19501	0.00139876
2442	0.19503	0.00144803
2443	0.19554	0.00140885
2444	0.19574	0.00143783
2445	0.19592	0.00132255
2446	0.19608	0.00128076
2447	0.19598	0.00122165
2448	0.19604	0.00123582
[truncated: 52 more rows]
