# Supplementary material for: Spectral interpretation of late-stage mare basalt mineralogy unveiled by Chang’E-5 samples
Source: Nat Commun. 2022 Oct 10;13:5965. doi: 10.1038/s41467-022-33670-6 (PMC9550791; doi:10.1038/s41467-022-33670-6)
Supplement: Supplementary file 2 — Source Data [file 41467_2022_33670_MOESM2_ESM.zip › CE5C-S3_Spectral_Data.xlsx]

## Sheet: CE5C-S3
Wavelength	CE5C-S3	STD
450	0.068946	0.000212288
451	0.069113	0.000239675
452	0.069338	0.000225428
453	0.0694	0.000209451
454	0.069483	0.000210323
455	0.069671	0.00023552
456	0.069732	0.00021166
457	0.069835	0.000212455
458	0.069993	0.000224176
459	0.070159	0.000235577
460	0.07026	0.000215797
461	0.070322	0.000203045
462	0.070392	0.000210914
463	0.070522	0.000221374
464	0.070651	0.000217741
465	0.070779	0.000222203
466	0.070917	0.000242253
467	0.071076	0.000225294
468	0.071197	0.000214477
469	0.071301	0.000220696
470	0.07143	0.000238208
471	0.071549	0.000220846
472	0.071665	0.000204918
473	0.071773	0.000210364
474	0.071871	0.000228958
475	0.072	0.000225883
476	0.072175	0.000222962
477	0.072365	0.000224612
478	0.07243	0.000225353
479	0.072572	0.000229953
480	0.072779	0.000234201
481	0.072951	0.000228006
482	0.073048	0.000216581
483	0.073124	0.00021734
484	0.073198	0.000226931
485	0.073254	0.00021891
486	0.073328	0.000218988
487	0.073478	0.000222487
488	0.073684	0.000219904
489	0.073748	0.000215377
490	0.073815	0.000221557
491	0.073959	0.000228817
492	0.074182	0.000220904
493	0.074275	0.000231625
494	0.074321	0.000226789
495	0.074382	0.000209978
496	0.074487	0.000223918
497	0.07462	0.000224846
498	0.074769	0.000229029
499	0.074902	0.000248879
500	0.074918	0.000233838
501	0.075047	0.000230687
502	0.075243	0.000240134
503	0.075325	0.00023225
504	0.075452	0.000230513
505	0.075585	0.000229339
506	0.075676	0.000224207
507	0.07569	0.000219275
508	0.075807	0.000230896
509	0.075972	0.000240269
510	0.076092	0.000226506
511	0.076215	0.000227117
512	0.076334	0.000238878
513	0.076445	0.000247567
514	0.076557	0.000242018
515	0.076694	0.00023764
516	0.076846	0.000231574
517	0.076989	0.000225243
518	0.077097	0.00023722
519	0.077234	0.000238506
520	0.077372	0.000232406
521	0.077471	0.000228525
522	0.077578	0.000238413
523	0.077707	0.000240024
524	0.077855	0.000232171
525	0.078011	0.000232375
526	0.078147	0.000236433
527	0.078253	0.00024585
528	0.078344	0.000253761
529	0.078487	0.000241197
530	0.078585	0.000238896
531	0.078674	0.00024423
532	0.078832	0.000238122
533	0.07893	0.000232878
534	0.079042	0.000238676
535	0.079184	0.000249392
536	0.079273	0.00024144
537	0.079413	0.000236598
538	0.079538	0.000237861
539	0.079586	0.000243936
540	0.079687	0.000250036
541	0.079826	0.000250109
542	0.079965	0.000246202
543	0.080054	0.00024581
544	0.080142	0.00024334
545	0.080242	0.000245821
546	0.080355	0.00025274
547	0.080458	0.000249245
548	0.080586	0.000239782
549	0.080704	0.000237998
550	0.080787	0.000253144
551	0.080941	0.0002525
552	0.08109	0.000254801
553	0.081203	0.000260797
554	0.081311	0.000251968
555	0.08145	0.000247449
556	0.081578	0.000249166
557	0.08167	0.000253128
558	0.081784	0.0002545
559	0.081909	0.000250098
560	0.082048	0.000243592
561	0.082193	0.000241638
562	0.082292	0.000249635
563	0.082409	0.00025328
564	0.082564	0.000248145
565	0.082696	0.000246547
566	0.082801	0.00025075
567	0.082912	0.000254142
568	0.083058	0.000251412
569	0.083208	0.000254914
570	0.083311	0.000257051
571	0.083396	0.00025691
572	0.083545	0.000261123
573	0.083654	0.000259315
574	0.083766	0.000258914
575	0.083908	0.000262726
576	0.084024	0.000256675
577	0.08414	0.000258659
578	0.084253	0.0002648
579	0.084351	0.0002623
580	0.084437	0.000260728
581	0.084525	0.000262134
582	0.084617	0.000264357
583	0.084688	0.000259171
584	0.084801	0.000258413
585	0.084916	0.000261164
586	0.085	0.000261694
587	0.085154	0.00025661
588	0.085304	0.000257581
589	0.085442	0.000263201
590	0.085596	0.000262325
591	0.085737	0.000260527
592	0.085857	0.000262634
593	0.085953	0.000266876
594	0.086025	0.000266746
595	0.086132	0.000259992
596	0.086261	0.00025851
597	0.086379	0.00026743
598	0.086461	0.000261341
599	0.086564	0.000264025
600	0.086683	0.000272564
601	0.086764	0.000261986
602	0.086882	0.000257694
603	0.087017	0.000259494
604	0.087143	0.00026339
605	0.087233	0.000269982
606	0.087363	0.000265321
607	0.087511	0.000256265
608	0.087614	0.000258413
609	0.087729	0.000266434
610	0.087847	0.000268736
611	0.087961	0.000263001
612	0.088069	0.000261876
613	0.088164	0.000263528
614	0.088269	0.000264451
615	0.088394	0.00026189
616	0.088443	0.000268465
617	0.08853	0.00027326
618	0.088666	0.000271857
619	0.088779	0.000267306
620	0.088878	0.000273998
621	0.088976	0.000276702
622	0.089081	0.000267361
623	0.089175	0.000267663
624	0.089289	0.000269253
625	0.089411	0.000271883
626	0.089514	0.000274378
627	0.089611	0.000268235
628	0.089716	0.00026612
629	0.089831	0.000269868
630	0.089939	0.000268725
631	0.090041	0.000273656
632	0.090136	0.000278729
633	0.090226	0.000276739
634	0.090325	0.000272597
635	0.090434	0.00027539
636	0.090555	0.000278736
637	0.090692	0.000271586
638	0.090818	0.000266727
639	0.090939	0.000270518
640	0.091059	0.000280873
641	0.091174	0.000280785
642	0.091265	0.000274483
643	0.091349	0.000271996
644	0.091455	0.000279159
645	0.091573	0.000277505
646	0.091692	0.000274687
647	0.09179	0.000275317
648	0.091854	0.000277205
649	0.091979	0.000283601
650	0.092124	0.000284236
651	0.092248	0.000277204
652	0.092356	0.000279413
653	0.092488	0.00027675
654	0.092614	0.000276292
655	0.092689	0.000286903
656	0.092784	0.000280603
657	0.092888	0.000277578
658	0.092998	0.000282753
659	0.093117	0.00028225
660	0.093222	0.0002797
661	0.093325	0.000277814
662	0.093434	0.000277865
663	0.093521	0.000284043
664	0.093608	0.000287091
665	0.093713	0.000284216
666	0.093842	0.000281322
667	0.093971	0.000291947
668	0.094084	0.000291107
669	0.094179	0.000276854
670	0.094271	0.000286386
671	0.094364	0.000291871
672	0.094462	0.00029147
673	0.094561	0.00028914
674	0.094645	0.000291176
675	0.094721	0.00028975
676	0.094808	0.000287059
677	0.094936	0.000288973
678	0.095059	0.00028682
679	0.095167	0.000282955
680	0.095264	0.000282689
681	0.095381	0.000288142
682	0.095468	0.000294576
683	0.095538	0.000292807
684	0.095622	0.000279691
685	0.095719	0.000290682
686	0.095848	0.000295712
687	0.095994	0.00028911
688	0.096107	0.000287546
689	0.096222	0.000294041
690	0.096306	0.000298986
691	0.096356	0.000297081
692	0.096428	0.000292959
693	0.096516	0.000293788
694	0.096613	0.000296083
695	0.096711	0.000292499
696	0.096794	0.000292693
697	0.096884	0.000290264
698	0.096995	0.000287027
699	0.097122	0.000291808
700	0.097208	0.000298411
701	0.097277	0.000300137
702	0.097361	0.000295493
703	0.097456	0.000295535
704	0.09754	0.000299777
705	0.097627	0.000304592
706	0.097745	0.000305874
707	0.09784	0.000296313
708	0.097938	0.000294447
709	0.09805	0.000302901
710	0.09816	0.00029996
711	0.098262	0.000294456
712	0.098356	0.000294697
713	0.098446	0.000301975
714	0.098526	0.00029732
715	0.098605	0.000297896
716	0.098686	0.000303102
717	0.098772	0.000302677
718	0.098875	0.000295793
719	0.098961	0.000296873
720	0.099035	0.000304164
721	0.099144	0.000296246
722	0.099244	0.00029718
723	0.099362	0.00030217
724	0.099502	0.000302783
725	0.099611	0.000297875
726	0.09969	0.000298804
727	0.09976	0.000303882
728	0.099849	0.000306672
729	0.099909	0.000302877
730	0.099978	0.000303916
731	0.10005	0.000309601
732	0.10011	0.000305086
733	0.10017	0.000300773
734	0.10023	0.000300932
735	0.10031	0.000306113
736	0.1004	0.000304945
737	0.10048	0.000301062
738	0.10057	0.000300571
739	0.10067	0.000307076
740	0.1008	0.000304972
741	0.10091	0.0003034
742	0.101	0.000306293
743	0.1011	0.000307708
744	0.10118	0.000306174
745	0.10126	0.000305998
746	0.10134	0.000308628
747	0.10138	0.00030409
748	0.10144	0.000305504
749	0.10151	0.000309753
750	0.10159	0.000308821
751	0.10168	0.000308816
752	0.10175	0.000306478
753	0.10182	0.000302362
754	0.10192	0.000301033
755	0.10198	0.000307159
756	0.10204	0.000311686
757	0.10213	0.000308498
758	0.10219	0.000305072
759	0.10228	0.000306016
760	0.10236	0.000311095
761	0.10242	0.000316996
762	0.10252	0.000316078
763	0.10261	0.000309816
764	0.10269	0.000305481
765	0.10279	0.000311716
766	0.10285	0.000314309
767	0.10291	0.00031265
768	0.10299	0.000310222
769	0.10306	0.000312261
770	0.10313	0.000315107
771	0.10317	0.00031481
772	0.10321	0.000311026
773	0.10326	0.000315542
774	0.10334	0.000315543
775	0.10342	0.000311981
776	0.10347	0.000311395
777	0.10353	0.000308962
778	0.10361	0.000309298
779	0.1037	0.000313684
780	0.1038	0.000317663
781	0.10389	0.000315688
782	0.10398	0.000313165
783	0.10407	0.000314184
784	0.10411	0.000316641
785	0.10417	0.000316671
786	0.10424	0.000314194
787	0.10427	0.000310712
788	0.10437	0.000317711
789	0.10444	0.000322459
790	0.1045	0.00032148
791	0.10459	0.000319352
792	0.10465	0.000321626
793	0.10471	0.000320463
794	0.10478	0.000315833
795	0.10485	0.000325189
796	0.1049	0.000323062
797	0.10497	0.000318412
798	0.10508	0.000322498
799	0.10513	0.000320605
800	0.1052	0.000319319
801	0.10526	0.000319876
802	0.10531	0.000321433
803	0.10536	0.00031937
804	0.10541	0.000319712
805	0.10545	0.000321691
806	0.10551	0.000318089
807	0.10555	0.000319981
808	0.10558	0.0003194
809	0.10563	0.00031405
810	0.10567	0.000316131
811	0.10571	0.000320515
812	0.10574	0.000320864
813	0.10579	0.000315454
814	0.10583	0.000322278
815	0.10587	0.000326312
816	0.10591	0.000323827
817	0.10597	0.000316943
818	0.10602	0.000315198
819	0.10607	0.000319732
820	0.10612	0.000325113
821	0.10614	0.000325683
822	0.1062	0.000323197
823	0.10628	0.000322064
824	0.10632	0.00032207
825	0.10633	0.000314342
826	0.10634	0.000318681
827	0.10638	0.000322767
828	0.10643	0.000318415
829	0.10643	0.000319804
830	0.10645	0.000324065
831	0.10648	0.000324026
832	0.10651	0.000316787
833	0.10653	0.000325702
834	0.10656	0.000329352
835	0.10659	0.000325478
836	0.10661	0.000322093
837	0.10667	0.000322654
838	0.10672	0.000327509
839	0.10673	0.00033109
840	0.10674	0.000322379
841	0.1068	0.000316044
842	0.10686	0.000316491
843	0.10689	0.00032254
844	0.10692	0.000323895
845	0.10691	0.000327367
846	0.10691	0.00032945
847	0.10695	0.000326951
848	0.10699	0.000323423
849	0.10699	0.000324856
850	0.10699	0.000326405
851	0.10702	0.000322382
852	0.10702	0.00031996
853	0.10704	0.000328785
854	0.10706	0.000333457
855	0.10707	0.000313682
856	0.10706	0.000312937
857	0.10708	0.000320816
858	0.10712	0.000327877
859	0.1071	0.000336015
860	0.10712	0.000335437
861	0.10717	0.000332885
862	0.10721	0.000329738
863	0.10724	0.000318114
864	0.10727	0.000326826
865	0.10731	0.000331951
866	0.10733	0.000320591
867	0.10734	0.000324877
868	0.10736	0.000332592
869	0.10737	0.000332559
870	0.10735	0.000322703
871	0.10738	0.000322911
872	0.10741	0.000324416
873	0.10744	0.000325509
874	0.10745	0.000326026
875	0.10743	0.000334972
876	0.1074	0.00033711
877	0.1074	0.000329145
878	0.1074	0.00032057
879	0.10743	0.000328808
880	0.10746	0.000329503
881	0.10748	0.000323174
882	0.10746	0.000331076
883	0.10748	0.000340921
884	0.10749	0.000335196
885	0.10747	0.000318251
886	0.10743	0.000318488
887	0.10743	0.000335164
888	0.10742	0.000333026
889	0.10739	0.000311704
890	0.10744	0.000319364
891	0.10737	0.000336042
892	0.10732	0.000333325
893	0.10738	0.000313195
894	0.10732	0.000325925
895	0.10732	0.000336836
896	0.10735	0.00033359
897	0.10734	0.000321969
898	0.10731	0.000330335
899	0.10735	0.000327149
900	0.10738	0.000318582
901	0.10737	0.000317527
902	0.10742	0.000328128
903	0.10743	0.000324239
904	0.10742	0.000321194
905	0.10745	0.000333696
906	0.10748	0.000328304
907	0.10749	0.00031982
908	0.10749	0.000323669
909	0.10747	0.000340632
910	0.10748	0.000347584
911	0.10749	0.000335406
912	0.1075	0.00032271
913	0.10751	0.00033312
914	0.10757	0.000325667
915	0.10758	0.000311574
916	0.10756	0.00031356
917	0.10756	0.000338894
918	0.10761	0.000332608
919	0.1076	0.000331955
920	0.10753	0.000335316
921	0.10753	0.000327429
922	0.10756	0.000330429
923	0.10752	0.000327992
924	0.10746	0.000318534
925	0.10751	0.000323512
926	0.10758	0.000320813
927	0.10757	0.0003242
928	0.10753	0.00033094
929	0.10754	0.000317645
930	0.10753	0.000309903
931	0.1075	0.000316802
932	0.10747	0.000329356
933	0.1075	0.000315861
934	0.10746	0.000317122
935	0.10745	0.000321364
936	0.10747	0.000324977
937	0.10746	0.000335606
938	0.10741	0.000332234
939	0.10742	0.000330713
940	0.10746	0.000331158
941	0.10744	0.000323011
942	0.10751	0.000325194
943	0.10751	0.00033324
944	0.10746	0.000336444
945	0.10753	0.000316296
946	0.10747	0.000316066
947	0.10739	0.000314355
948	0.10739	0.000315566
949	0.10748	0.000324046
950	0.10743	0.000313534
951	0.10744	0.000307004
952	0.10748	0.000325386
953	0.10743	0.000330704
954	0.10749	0.000333657
955	0.10758	0.00034184
956	0.10762	0.000344096
957	0.10756	0.000325453
958	0.10765	0.000338916
959	0.10774	0.000326459
960	0.10776	0.000305542
961	0.10773	0.000340939
962	0.10776	0.000337932
963	0.10774	0.000326269
964	0.10772	0.000319047
965	0.10779	0.000332286
966	0.10782	0.000341056
967	0.10785	0.000338652
968	0.10787	0.000337721
969	0.10786	0.000349451
970	0.10796	0.000331913
971	0.10792	0.000339531
972	0.10781	0.000350142
973	0.10786	0.000342686
974	0.10791	0.000345654
975	0.10793	0.000321834
976	0.10795	0.000319951
977	0.10795	0.000357709
978	0.10792	0.000304771
979	0.10805	0.000308032
980	0.10826	0.000335955
981	0.10832	0.000325709
982	0.10818	0.000319402
983	0.10827	0.00034196
984	0.1084	0.000350665
985	0.10837	0.000345466
986	0.10833	0.000328222
987	0.10847	0.000337898
988	0.10857	0.000335372
989	0.10852	0.00031898
990	0.10849	0.000338934
991	0.10855	0.000363909
992	0.10852	0.000363981
993	0.1084	0.000375406
994	0.10846	0.000367448
995	0.10848	0.000370269
996	0.10854	0.000363119
997	0.10857	0.000355295
998	0.10846	0.000380028
999	0.10862	0.000332806
1000	0.10866	0.000292852
1001	0.10866	0.000292852
1002	0.1087	0.000282351
1003	0.10874	0.000280861
1004	0.10876	0.000270683
1005	0.10871	0.000217463
1006	0.10872	0.000214363
1007	0.10874	0.000158085
1008	0.1088	0.000180631
1009	0.10886	0.000187977
1010	0.10897	0.000193857
1011	0.10901	0.000182032
1012	0.10903	0.000183414
1013	0.10907	0.000179584
1014	0.10907	0.000194206
1015	0.10912	0.000204243
1016	0.1092	0.000175415
1017	0.10927	0.000168721
1018	0.10935	0.00018972
1019	0.10942	0.000203047
1020	0.10949	0.000194455
1021	0.10956	0.000209222
1022	0.10962	0.000199561
1023	0.10967	0.000196564
1024	0.10975	0.000182139
1025	0.10985	0.000138918
1026	0.10995	0.000143884
1027	0.11007	0.000166295
1028	0.11018	0.000171375
1029	0.11028	0.000200327
1030	0.11037	0.000194736
1031	0.11043	0.000133038
1032	0.11051	0.000139357
1033	0.1106	0.000179642
1034	0.11067	0.000186891
1035	0.11073	0.000166315
1036	0.11084	0.000207279
1037	0.11094	0.000194603
1038	0.11099	0.000178949
1039	0.11111	0.000154321
1040	0.11128	0.000171659
1041	0.11141	0.000162051
1042	0.11155	0.000173298
1043	0.11166	0.000178991
1044	0.11171	0.000191583
1045	0.11181	0.000198149
1046	0.1119	0.000161803
1047	0.112	0.000177121
1048	0.1121	0.000181298
1049	0.11225	0.000174988
1050	0.11241	0.000166344
1051	0.11252	0.000169274
1052	0.11263	0.000171708
1053	0.11274	0.000179342
1054	0.11285	0.000174605
1055	0.11295	0.000188364
1056	0.11304	0.000196852
1057	0.11312	0.000187181
1058	0.11324	0.000175656
1059	0.11336	0.000158533
1060	0.11349	0.00014027
1061	0.11367	0.000119308
1062	0.11383	0.000160462
1063	0.11392	0.000162298
1064	0.114	0.000141317
1065	0.11407	0.000141783
1066	0.11416	0.000162474
1067	0.1143	0.000150114
1068	0.11446	0.000144574
1069	0.11459	0.00013108
1070	0.11472	0.00012459
1071	0.11485	0.00012695
1072	0.11494	0.00015441
1073	0.11506	0.000171604
1074	0.11522	0.000155752
1075	0.11535	0.000156508
1076	0.11548	0.000150218
1077	0.11558	0.000164183
1078	0.11566	0.000140238
1079	0.11575	0.000146142
1080	0.11587	0.000176074
1081	0.116	0.000183694
1082	0.11616	0.000169814
1083	0.11633	0.000169201
1084	0.11648	0.000174772
1085	0.11662	0.000176921
1086	0.11676	0.000171896
1087	0.11693	0.000161359
1088	0.11708	0.000157889
1089	0.1172	0.000155713
1090	0.11736	0.00013688
1091	0.11755	0.000126229
1092	0.11768	0.000140133
1093	0.11784	0.00011668
1094	0.11802	0.000130988
1095	0.11816	0.000149888
1096	0.11831	0.000117258
1097	0.11847	7.99e-05
1098	0.1186	8.63e-05
1099	0.11876	0.000102882
1100	0.11891	0.000124485
1101	0.11905	0.000123436
1102	0.11918	0.000114431
1103	0.11932	0.000119722
1104	0.11947	0.000128464
1105	0.11961	0.000124424
1106	0.11972	0.000113691
1107	0.1199	0.000125489
1108	0.12006	0.000138283
1109	0.12018	0.000153846
1110	0.12034	0.000170858
1111	0.12049	0.000169022
1112	0.12059	0.000153642
1113	0.12071	0.000138941
1114	0.12086	0.000136811
1115	0.12101	0.000143609
1116	0.12113	0.000142938
1117	0.12123	0.000143584
1118	0.12137	0.000135454
1119	0.12151	0.000111807
1120	0.12164	0.000118575
1121	0.12178	0.000117471
1122	0.12193	0.000101667
1123	0.12206	0.000102192
1124	0.12215	0.00010224
1125	0.12227	9.51e-05
1126	0.12241	0.000108811
1127	0.12254	0.000108139
1128	0.12267	0.000112089
1129	0.12282	0.000121468
1130	0.12295	0.000120239
1131	0.12309	0.000113837
1132	0.12323	0.000124894
1133	0.12337	0.000135767
1134	0.12351	0.000140858
1135	0.12365	0.000143694
1136	0.1238	0.000122087
1137	0.12391	0.000118995
1138	0.12399	0.000102537
1139	0.12408	0.000108965
1140	0.1242	0.000115361
1141	0.12435	0.000109128
1142	0.12451	0.00011682
1143	0.12467	0.000127686
1144	0.12481	0.000104952
1145	0.12493	0.000101449
1146	0.12502	0.000104549
1147	0.12511	0.00010064
1148	0.12522	0.00010101
1149	0.12533	9.9e-05
1150	0.12546	8.68e-05
1151	0.1256	9.51e-05
1152	0.12576	0.000108956
1153	0.12591	0.000118658
1154	0.12604	0.00013417
1155	0.12615	0.0001237
1156	0.12627	0.000116881
1157	0.12637	0.000118308
1158	0.12644	0.000121418
1159	0.12653	0.0001397
1160	0.12663	0.000146327
1161	0.12673	0.000156458
1162	0.12683	0.00016383
1163	0.12696	0.000148876
1164	0.12709	0.000131062
1165	0.1272	0.000130299
1166	0.12732	0.000120825
1167	0.12745	8.79e-05
1168	0.12755	8.46e-05
1169	0.12763	0.000101119
1170	0.12772	8.47e-05
1171	0.12781	0.000109739
1172	0.12791	0.000119296
1173	0.12802	9.24e-05
1174	0.12814	7.23e-05
1175	0.12826	9.52e-05
1176	0.12834	0.000113158
1177	0.12841	9.09e-05
1178	0.12846	9.06e-05
1179	0.12853	9.56e-05
1180	0.12863	9.52e-05
1181	0.12872	9.64e-05
1182	0.12883	0.000111034
1183	0.12892	0.000112903
1184	0.12898	0.000101367
1185	0.12908	9.58e-05
1186	0.12919	0.000106334
1187	0.12931	0.000115404
1188	0.12946	0.000105899
1189	0.12958	9.72e-05
1190	0.1297	0.000109144
1191	0.1298	0.000108663
1192	0.12986	9.72e-05
1193	0.12991	9.87e-05
1194	0.12996	0.000113783
1195	0.13003	0.000133923
1196	0.13011	0.000128718
1197	0.1302	0.00012841
1198	0.13026	0.000118882
1199	0.1303	9.55e-05
1200	0.13035	8.39e-05
1201	0.13039	8.38e-05
1202	0.13044	8.68e-05
1203	0.13051	7.93e-05
1204	0.13059	8.16e-05
1205	0.13068	8.75e-05
1206	0.13076	9.29e-05
1207	0.13084	9.44e-05
1208	0.13095	0.000103949
1209	0.13103	0.000118559
1210	0.13111	0.000125139
1211	0.13121	0.000104657
1212	0.1313	9.97e-05
1213	0.13139	9.33e-05
1214	0.13149	9.79e-05
1215	0.13157	0.000110465
1216	0.13167	0.000104235
1217	0.13177	9.77e-05
1218	0.13188	0.000112242
1219	0.13197	0.000118029
1220	0.13205	0.000108215
1221	0.13215	0.000107809
1222	0.13225	0.000114759
1223	0.13233	0.000113214
1224	0.13243	9.89e-05
1225	0.13251	0.000100549
1226	0.13256	9.91e-05
1227	0.13263	0.000108327
1228	0.13274	0.000114385
1229	0.13283	0.000110186
1230	0.13289	0.000109803
1231	0.13298	9.84e-05
1232	0.13306	7.06e-05
1233	0.13313	6.19e-05
1234	0.13321	6.79e-05
1235	0.13332	9.53e-05
1236	0.13339	9.7e-05
1237	0.13342	0.000100845
1238	0.13349	0.00010703
1239	0.13356	0.000113934
1240	0.13363	0.000118113
1241	0.13373	0.000118334
1242	0.13383	0.000120696
1243	0.13392	0.000124288
1244	0.13401	0.000118947
1245	0.13411	9.34e-05
1246	0.1342	8.44e-05
1247	0.13428	8.61e-05
1248	0.13439	7.75e-05
1249	0.13449	7.41e-05
1250	0.13459	8.4e-05
1251	0.13469	9.25e-05
1252	0.13478	0.000116837
1253	0.13487	0.000119239
1254	0.13496	0.000130721
1255	0.13505	0.000130023
1256	0.13515	0.000107059
1257	0.13522	9.36e-05
1258	0.13529	8.72e-05
1259	0.13536	9.13e-05
1260	0.1354	0.000124214
1261	0.13547	0.0001321
1262	0.13558	0.000127932
1263	0.13566	0.000126839
1264	0.13576	0.000114537
1265	0.13584	0.000112785
1266	0.1359	0.000100895
1267	0.13597	0.000101856
1268	0.13604	0.000107672
1269	0.13612	0.000102566
1270	0.13619	8.3e-05
1271	0.13627	7.26e-05
1272	0.13636	8.76e-05
1273	0.13644	0.000121566
1274	0.13653	0.000123894
1275	0.13662	0.000122083
1276	0.13671	0.000114602
1277	0.1368	7.66e-05
1278	0.13688	6.75e-05
1279	0.13696	7.57e-05
1280	0.13702	7.84e-05
1281	0.13707	8.96e-05
1282	0.13714	9.08e-05
1283	0.13719	6.95e-05
1284	0.13725	7.19e-05
1285	0.13731	9.07e-05
1286	0.13738	9.81e-05
1287	0.13743	0.000104804
1288	0.13751	0.000111225
1289	0.1376	0.000112444
1290	0.1377	0.000116264
1291	0.1378	0.000103855
1292	0.13792	0.000114654
1293	0.13803	0.000123156
1294	0.13814	0.000141953
1295	0.13825	0.000139005
1296	0.13835	0.00012817
1297	0.13846	0.000115099
1298	0.13857	9.23e-05
1299	0.13867	8.29e-05
1300	0.13875	9.03e-05
1301	0.13885	8.96e-05
1302	0.13895	8.55e-05
1303	0.13906	8.73e-05
1304	0.13918	0.00012535
1305	0.13929	0.000134749
1306	0.1394	0.000135249
1307	0.1395	0.000137719
1308	0.13959	0.00011437
1309	0.13969	0.000115068
1310	0.13977	0.000117478
1311	0.13986	0.000120192
1312	0.13996	0.000128602
1313	0.14004	0.000140759
1314	0.14011	0.000126756
1315	0.14017	0.000114603
1316	0.14024	0.000109536
1317	0.14031	0.000124363
1318	0.14038	0.000122745
1319	0.14045	0.000107518
1320	0.14052	0.000103824
1321	0.14057	9.78e-05
1322	0.14065	0.000102065
1323	0.14076	0.000136873
1324	0.14085	0.000137071
1325	0.14094	0.000130149
1326	0.14103	0.000123764
1327	0.14111	0.00010095
1328	0.14118	9.47e-05
1329	0.14124	0.000115469
1330	0.14131	0.000120491
1331	0.14136	0.000111558
1332	0.14142	0.000106569
1333	0.14148	8.67e-05
1334	0.14155	7.85e-05
1335	0.14161	7.19e-05
1336	0.14169	8.18e-05
1337	0.14177	8.75e-05
1338	0.14187	9e-05
1339	0.14199	6.94e-05
1340	0.14211	6.89e-05
1341	0.14223	6.98e-05
1342	0.14238	7.67e-05
1343	0.1425	8.35e-05
1344	0.14261	0.000102163
1345	0.14273	9.95e-05
1346	0.14285	7.72e-05
1347	0.14296	7.48e-05
1348	0.14308	7.39e-05
1349	0.14318	7.14e-05
1350	0.14326	0.000100096
1351	0.14334	0.000107987
1352	0.14342	0.000114919
1353	0.14351	0.000117528
1354	0.1436	0.000102957
1355	0.14368	0.000103395
1356	0.14377	0.000109011
1357	0.14385	0.000108214
1358	0.14391	0.000109536
1359	0.14399	0.000108031
1360	0.14406	9.15e-05
1361	0.14414	9.1e-05
1362	0.14424	0.000102064
1363	0.14433	0.000105427
1364	0.14442	0.000101101
1365	0.14452	0.000108788
1366	0.14463	0.000106415
1367	0.14475	0.000100426
1368	0.14485	9.84e-05
1369	0.14498	0.000105749
1370	0.14507	0.000108469
1371	0.14514	0.000119902
1372	0.14524	0.000108935
1373	0.14536	8.88e-05
1374	0.14547	7.83e-05
1375	0.14559	9.45e-05
1376	0.14571	9.44e-05
1377	0.14584	9.78e-05
1378	0.14596	9.88e-05
1379	0.14609	0.000103729
1380	0.1462	0.000105239
1381	0.14628	6.99e-05
1382	0.14638	7.04e-05
1383	0.14647	0.000105498
1384	0.14659	0.000113981
1385	0.14673	0.00010331
1386	0.14685	9.81e-05
1387	0.14697	7.21e-05
1388	0.14708	7.69e-05
1389	0.14716	9.73e-05
1390	0.14727	0.000101499
1391	0.14739	9.63e-05
1392	0.1475	9.75e-05
1393	0.14762	9.31e-05
1394	0.14775	9.37e-05
1395	0.14784	8.7e-05
1396	0.14792	8.75e-05
1397	0.14801	8.2e-05
1398	0.14809	9.48e-05
1399	0.14817	9.39e-05
1400	0.14826	0.000105911
1401	0.14834	0.000100923
1402	0.14841	8.47e-05
1403	0.14849	8.57e-05
1404	0.14858	8.72e-05
1405	0.14867	8.52e-05
1406	0.14875	9.31e-05
1407	0.14883	9.16e-05
1408	0.14889	0.000104758
1409	0.14899	0.000101307
1410	0.1491	7.68e-05
1411	0.14921	7e-05
1412	0.14934	7.68e-05
1413	0.14946	8.56e-05
1414	0.14956	8.38e-05
1415	0.14967	9.2e-05
1416	0.14981	8.71e-05
1417	0.14993	8.68e-05
1418	0.15006	9.23e-05
1419	0.15017	9.86e-05
1420	0.15027	0.000103285
1421	0.15037	9.97e-05
1422	0.15047	8.12e-05
1423	0.15055	7.92e-05
1424	0.15063	7.42e-05
1425	0.15072	7.92e-05
1426	0.15082	7.59e-05
1427	0.1509	8.17e-05
1428	0.151	8.09e-05
1429	0.1511	0.000102262
1430	0.15123	9.76e-05
1431	0.15136	7.74e-05
1432	0.15149	7.67e-05
1433	0.15163	7.94e-05
1434	0.15175	8.21e-05
1435	0.15185	9.37e-05
1436	0.15197	9.55e-05
1437	0.15208	9.81e-05
1438	0.1522	9.78e-05
1439	0.15233	0.000101458
1440	0.15245	9.34e-05
1441	0.15257	7.95e-05
1442	0.15268	7.47e-05
1443	0.15279	6.7e-05
1444	0.1529	6.57e-05
1445	0.15303	9.55e-05
1446	0.15313	9.82e-05
1447	0.15322	8.06e-05
1448	0.15332	7.81e-05
1449	0.15342	5.59e-05
1450	0.15351	6.14e-05
1451	0.15361	9.65e-05
1452	0.1537	0.000108679
1453	0.15379	0.000100051
1454	0.15388	0.000104826
1455	0.15397	0.000102571
1456	0.15407	0.000101447
1457	0.15419	9.11e-05
1458	0.15428	9.17e-05
1459	0.15438	9.94e-05
1460	0.15447	0.000100076
1461	0.15453	9.76e-05
1462	0.1546	9.9e-05
1463	0.15468	0.000100029
1464	0.15475	8.35e-05
1465	0.15482	7.32e-05
1466	0.15489	8.39e-05
1467	0.15496	7.92e-05
1468	0.15503	7.9e-05
1469	0.15509	8.01e-05
1470	0.15515	9.36e-05
1471	0.15521	9.45e-05
1472	0.15524	0.000103303
1473	0.15529	9.76e-05
1474	0.15534	8.26e-05
1475	0.1554	8.19e-05
1476	0.15545	8.76e-05
1477	0.15551	8.99e-05
1478	0.15557	8.94e-05
1479	0.15565	8.81e-05
1480	0.15574	9.83e-05
1481	0.15582	0.000101129
1482	0.15592	0.000109802
1483	0.15602	0.0001131
1484	0.15614	0.000123316
1485	0.15623	0.000123797
1486	0.15634	0.000111566
1487	0.15643	0.000106143
1488	0.1565	9.65e-05
1489	0.15659	9.56e-05
1490	0.15668	9.43e-05
1491	0.15677	9.64e-05
1492	0.15687	9.55e-05
1493	0.15695	9e-05
1494	0.15702	7.99e-05
1495	0.15711	7.63e-05
1496	0.1572	6.8e-05
1497	0.15729	7.48e-05
1498	0.15741	8.88e-05
1499	0.15751	9.53e-05
1500	0.1576	0.000100101
1501	0.15769	0.000102433
1502	0.15776	8.9e-05
1503	0.15785	9.44e-05
1504	0.15796	0.000104466
1505	0.15805	0.000110163
1506	0.15813	0.000112888
1507	0.15821	0.000112741
1508	0.15827	0.000101177
1509	0.15834	9.32e-05
1510	0.15841	8.64e-05
1511	0.15851	9.26e-05
1512	0.15862	8.56e-05
1513	0.15873	8.74e-05
1514	0.15884	8.62e-05
1515	0.15897	0.00010096
1516	0.15907	0.000103087
1517	0.15917	9.66e-05
1518	0.15926	9.22e-05
1519	0.15935	9.22e-05
1520	0.15944	9.15e-05
1521	0.15951	9.68e-05
1522	0.15961	9.15e-05
1523	0.15971	9.72e-05
1524	0.1598	9.73e-05
1525	0.15989	0.000113423
1526	0.15997	0.000112049
1527	0.16003	0.000111213
1528	0.1601	0.000106786
1529	0.16016	0.000105018
1530	0.16023	0.000106717
1531	0.1603	0.000102682
1532	0.16037	9.96e-05
1533	0.16044	0.0001135
1534	0.16051	0.000115908
1535	0.16057	9.98e-05
1536	0.16064	8.97e-05
1537	0.16069	8.51e-05
1538	0.16076	8.71e-05
1539	0.16081	0.000119318
1540	0.16088	0.000129544
1541	0.16096	0.000126768
1542	0.16104	0.000113028
1543	0.16114	8.03e-05
1544	0.16123	7.67e-05
1545	0.16133	7.46e-05
1546	0.16141	8.09e-05
1547	0.16148	0.000101928
1548	0.16157	0.000106717
1549	0.16167	9.72e-05
1550	0.16176	8.66e-05
1551	0.16187	7.18e-05
1552	0.16197	7.6e-05
1553	0.16204	9.92e-05
1554	0.16215	0.000107585
1555	0.16228	9.66e-05
1556	0.16239	9.21e-05
1557	0.16252	7.52e-05
1558	0.16262	7.66e-05
1559	0.16268	8.29e-05
1560	0.16276	8.41e-05
1561	0.16283	9.52e-05
1562	0.16291	9.7e-05
1563	0.163	9.62e-05
1564	0.16309	9.95e-05
1565	0.16317	9.89e-05
1566	0.16326	0.000103707
1567	0.16337	0.000111437
1568	0.16346	0.000113418
1569	0.16356	8.43e-05
1570	0.16365	8.84e-05
1571	0.1637	9.47e-05
1572	0.16377	0.000100476
1573	0.16384	9.58e-05
1574	0.16392	0.000100188
1575	0.16401	9.97e-05
1576	0.16409	0.000102339
1577	0.16417	0.000106953
1578	0.16424	0.000106681
1579	0.1643	9.62e-05
1580	0.16435	9.67e-05
1581	0.16439	7.77e-05
1582	0.16443	7.79e-05
1583	0.16448	9.91e-05
1584	0.1645	0.000110833
1585	0.16449	9.99e-05
1586	0.16451	0.000104659
1587	0.16452	0.00010903
1588	0.16454	0.00011347
1589	0.16461	0.000114131
1590	0.16466	0.000115077
1591	0.16471	9.68e-05
1592	0.16477	9.92e-05
1593	0.16484	8.66e-05
1594	0.16491	8.83e-05
1595	0.16499	0.000108347
1596	0.16505	0.000129554
1597	0.16511	0.000131334
1598	0.16516	0.000144436
1599	0.1652	0.000132794
1600	0.16522	0.000119252
1601	0.16528	0.000111303
1602	0.16534	0.000100704
1603	0.16539	9.14e-05
1604	0.16545	9.79e-05
1605	0.16552	9.31e-05
1606	0.16556	0.000108523
1607	0.16564	0.000113381
1608	0.16575	0.000114365
1609	0.16581	0.000101211
1610	0.16586	9.75e-05
1611	0.16594	8.59e-05
1612	0.16601	8.9e-05
1613	0.1661	8.29e-05
1614	0.16622	8.38e-05
1615	0.1663	8.4e-05
1616	0.16636	8.79e-05
1617	0.16644	8.78e-05
1618	0.16652	9.61e-05
1619	0.16657	9.09e-05
1620	0.16662	7.37e-05
1621	0.16665	7.22e-05
1622	0.16665	8.55e-05
1623	0.16667	8.71e-05
1624	0.16667	0.000106474
1625	0.16671	9.79e-05
1626	0.16677	9.91e-05
1627	0.16682	9.28e-05
1628	0.16688	9.31e-05
1629	0.16692	9.22e-05
1630	0.16693	8.69e-05
1631	0.16698	8.08e-05
1632	0.16704	7.5e-05
1633	0.1671	8.27e-05
1634	0.16717	9.93e-05
1635	0.16723	9.95e-05
1636	0.16727	9.75e-05
1637	0.16732	9.39e-05
1638	0.16738	0.00010563
1639	0.16742	0.000103237
1640	0.16745	0.000111202
1641	0.1675	0.000105646
1642	0.16754	9.2e-05
1643	0.1676	8.55e-05
1644	0.16767	8.41e-05
1645	0.16773	8.03e-05
1646	0.16777	9.44e-05
1647	0.16783	9.78e-05
1648	0.16791	0.000102569
1649	0.16798	0.000100758
1650	0.16807	9.74e-05
1651	0.16814	9.67e-05
1652	0.16818	9.95e-05
1653	0.16824	9.11e-05
1654	0.1683	9.49e-05
1655	0.16836	8.95e-05
1656	0.16843	0.000110356
1657	0.16852	0.000107373
1658	0.16858	0.000109823
1659	0.16863	9.89e-05
1660	0.1687	8.93e-05
1661	0.16876	0.000108107
1662	0.16881	0.000126154
1663	0.16888	0.000114333
1664	0.16896	0.000116025
1665	0.169	0.00012164
1666	0.16905	0.00012541
1667	0.16914	0.000105812
1668	0.16921	0.000117204
1669	0.1693	0.000125524
1670	0.16938	0.00013843
1671	0.16945	0.000146718
1672	0.16953	0.000128847
1673	0.16962	0.000110693
1674	0.1697	0.000114454
1675	0.16977	0.000106786
1676	0.16983	0.000124221
1677	0.16987	0.000141552
1678	0.16992	0.00015308
1679	0.16998	0.000132916
1680	0.17002	0.000140642
1681	0.17008	0.000128188
1682	0.17014	0.000124961
1683	0.17019	0.000135869
1684	0.17025	0.000144524
1685	0.17029	0.000127958
1686	0.17035	0.000132113
1687	0.17043	0.000105384
1688	0.17049	8.32e-05
1689	0.17055	0.000104341
1690	0.17062	0.000113889
1691	0.17068	0.00013078
1692	0.17075	0.000145888
1693	0.17081	0.000142102
1694	0.17087	0.000153083
1695	0.17092	0.000168463
1696	0.17097	0.000171606
1697	0.17102	0.000172595
1698	0.17107	0.000176444
1699	0.17112	0.000140816
1700	0.17116	0.000137949
1701	0.17117	0.000161708
1702	0.1712	0.000160245
1703	0.1712	0.000148357
1704	0.17123	0.000147397
1705	0.17129	0.00012129
1706	0.17133	0.000126519
1707	0.1714	0.00016063
1708	0.17145	0.000161695
1709	0.17148	0.000118929
1710	0.17151	0.000115026
1711	0.17151	0.000118648
1712	0.17155	0.000127416
1713	0.17159	0.000138217
1714	0.17164	0.000150707
1715	0.17169	0.000157037
1716	0.17174	0.000163982
1717	0.17179	0.000182662
1718	0.17184	0.000172255
1719	0.17189	0.000129415
1720	0.17195	0.000116124
1721	0.17201	0.000101607
1722	0.17206	0.000102933
1723	0.17212	0.000143211
1724	0.17217	0.000150439
1725	0.17219	0.000157079
1726	0.17224	0.000163684
1727	0.17231	0.000146941
1728	0.17236	0.000137969
1729	0.17241	0.000138849
1730	0.17245	0.000134275
1731	0.17247	0.000127452
1732	0.17252	0.000131554
1733	0.17259	0.000118657
1734	0.17264	0.000111971
1735	0.17269	0.000144038
1736	0.17272	0.000154529
1737	0.17273	0.000164555
1738	0.17276	0.000162521
1739	0.1728	0.000179532
1740	0.17286	0.000179371
1741	0.17293	0.000157869
1742	0.17301	0.000142419
1743	0.1731	0.000141062
1744	0.17316	0.000152581
1745	0.1732	0.000143553
1746	0.17324	0.000143918
1747	0.17328	0.000156778
1748	0.1733	0.000163526
1749	0.17333	0.000159836
1750	0.17338	0.000137861
1751	0.1734	0.000149629
1752	0.17346	0.000149017
1753	0.17352	0.000148273
1754	0.17357	0.000121944
1755	0.17362	0.000127803
1756	0.17366	0.000106089
1757	0.17367	0.000133422
1758	0.17367	0.000139265
1759	0.17371	0.000159144
1760	0.17378	0.000151893
1761	0.17383	0.000155336
1762	0.17388	0.000163886
1763	0.17391	0.00017464
1764	0.17392	0.000143894
1765	0.17396	0.000148081
1766	0.17401	0.000158231
1767	0.17404	0.000155541
1768	0.17404	0.000144015
1769	0.17407	0.00015825
1770	0.17412	0.000181637
1771	0.17413	0.000177895
1772	0.17413	0.000135026
1773	0.17414	0.000134337
1774	0.1741	0.000175062
1775	0.17412	0.000180296
1776	0.1742	0.000162431
1777	0.17426	0.000156154
1778	0.17433	0.000154647
1779	0.17438	0.00015063
1780	0.1744	0.000173061
1781	0.17447	0.000158566
1782	0.17456	0.000104503
1783	0.17463	0.000106921
1784	0.17474	0.000131055
1785	0.17483	0.000157297
1786	0.17489	0.000173353
1787	0.17495	0.000165716
1788	0.17498	0.000184807
1789	0.17504	0.000167749
1790	0.17513	0.000155608
1791	0.17518	0.000128907
1792	0.17523	0.000117325
1793	0.1753	0.000116621
1794	0.17533	0.000128696
1795	0.17536	0.000147007
1796	0.17545	0.000174815
1797	0.17551	0.000163782
1798	0.17554	0.000179795
1799	0.17561	0.000182535
1800	0.17568	0.000189196
1801	0.17568	0.000189196
1802	0.17571	0.000204865
1803	0.17576	0.000238006
1804	0.1758	0.000275409
1805	0.17584	0.000288285
1806	0.17588	0.000326498
1807	0.17593	0.00034183
1808	0.17596	0.00033462
1809	0.176	0.000325438
1810	0.17608	0.000301673
1811	0.17612	0.000295248
1812	0.17617	0.00028444
1813	0.17619	0.000296109
1814	0.17616	0.000269952
1815	0.17618	0.00026638
1816	0.17623	0.000296116
1817	0.17626	0.000345116
1818	0.1763	0.000349702
1819	0.17639	0.000315631
1820	0.17643	0.000320122
1821	0.17642	0.000329367
1822	0.17642	0.000316642
1823	0.17643	0.000317127
1824	0.17645	0.000301847
1825	0.17643	0.000285053
1826	0.17639	0.000288287
1827	0.17636	0.000267043
1828	0.1763	0.000244263
1829	0.1763	0.000246788
1830	0.17635	0.000246367
1831	0.17638	0.000270614
1832	0.17643	0.000308591
1833	0.17643	0.000352137
1834	0.17643	0.00033833
1835	0.17645	0.000323467
1836	0.17647	0.000309739
1837	0.17649	0.000277333
1838	0.17653	0.000268545
1839	0.17661	0.000267772
1840	0.17666	0.000260534
1841	0.17671	0.0002727
1842	0.17677	0.000282265
1843	0.17684	0.00028896
1844	0.17688	0.000289172
1845	0.17694	0.000270656
1846	0.17704	0.000270578
1847	0.17708	0.00027592
1848	0.17709	0.000287393
1849	0.17711	0.000282538
1850	0.1771	0.000294033
1851	0.17712	0.000293441
1852	0.17712	0.000268262
1853	0.17717	0.000259357
1854	0.17722	0.000231496
1855	0.17728	0.000214281
1856	0.17735	0.000222974
1857	0.17743	0.000261407
1858	0.1775	0.000273071
1859	0.17753	0.000321256
1860	0.1776	0.000319417
1861	0.17768	0.000255251
1862	0.17776	0.0002492
1863	0.17788	0.000277211
1864	0.17795	0.000299926
1865	0.17801	0.000309673
1866	0.17804	0.000350805
1867	0.1781	0.000348946
1868	0.17815	0.000312106
1869	0.1782	0.000303862
1870	0.17831	0.000285045
1871	0.17837	0.000279979
1872	0.17839	0.000293768
1873	0.17842	0.000301259
1874	0.17842	0.000278264
1875	0.17844	0.000278953
1876	0.17847	0.000286304
1877	0.17851	0.000330523
1878	0.17851	0.000324329
1879	0.17848	0.000318441
1880	0.17847	0.000306669
1881	0.1784	0.000255399
1882	0.17838	0.000245695
1883	0.17841	0.000260833
1884	0.17842	0.000258071
1885	0.17843	0.00025604
1886	0.17844	0.000266159
1887	0.17845	0.000261661
1888	0.17845	0.000243165
1889	0.17848	0.000234166
1890	0.17854	0.000224525
1891	0.17857	0.000225533
1892	0.17862	0.000248989
1893	0.17865	0.000250199
1894	0.17866	0.000242749
1895	0.17867	0.000247222
1896	0.17868	0.000245001
1897	0.17866	0.000270017
1898	0.17865	0.00027431
1899	0.17861	0.000290222
1900	0.17862	0.000288618
1901	0.17864	0.00026617
1902	0.17869	0.000261132
1903	0.17879	0.000254776
1904	0.17884	0.000249986
1905	0.17888	0.000244053
1906	0.17892	0.000248723
1907	0.17893	0.000253284
1908	0.17897	0.000238116
1909	0.17903	0.000232288
1910	0.1791	0.000253062
1911	0.17916	0.000259503
1912	0.17925	0.000264158
1913	0.17931	0.000261595
1914	0.17937	0.000275786
1915	0.1794	0.000278297
1916	0.17939	0.000254748
1917	0.17941	0.000254549
1918	0.17939	0.000256466
1919	0.17942	0.000264759
1920	0.17945	0.000280431
1921	0.17945	0.000283174
1922	0.17946	0.000273146
1923	0.17947	0.000257408
1924	0.17947	0.000240664
1925	0.17948	0.000215656
1926	0.17949	0.000208331
1927	0.1795	0.00019081
1928	0.17952	0.000193627
1929	0.17956	0.00020621
1930	0.17959	0.000206959
1931	0.17962	0.000211056
1932	0.17962	0.000230803
1933	0.17963	0.000233543
1934	0.17966	0.000232946
1935	0.17969	0.000240184
1936	0.17976	0.000276308
1937	0.17979	0.000273316
1938	0.1798	0.000236745
1939	0.17985	0.000239208
1940	0.17991	0.000233861
1941	0.17995	0.000230385
1942	0.18002	0.000281648
1943	0.18011	0.000318932
1944	0.18014	0.000287558
1945	0.18019	0.000278401
1946	0.18024	0.000269474
1947	0.18027	0.000237166
1948	0.1803	0.000231744
1949	0.18033	0.000268376
1950	0.18037	0.000263878
1951	0.18045	0.000231211
1952	0.1805	0.000223981
1953	0.18057	0.000212455
1954	0.18063	0.000211698
1955	0.18065	0.000212225
1956	0.18068	0.000228255
1957	0.1807	0.00023119
1958	0.18071	0.000233105
1959	0.18075	0.000231535
1960	0.18079	0.000231032
1961	0.18082	0.000236303
1962	0.18087	0.000253333
1963	0.18091	0.000256883
1964	0.18093	0.000257386
1965	0.18097	0.00025961
1966	0.18104	0.000245037
1967	0.18108	0.000248375
1968	0.18111	0.000271345
1969	0.18117	0.000258057
1970	0.18121	0.000239556
1971	0.18125	0.000242428
1972	0.18131	0.000237551
1973	0.18138	0.000226315
1974	0.18143	0.000237804
1975	0.18147	0.000264259
1976	0.18151	0.000259586
1977	0.18154	0.000246132
1978	0.18159	0.000226336
1979	0.18166	0.000214863
1980	0.18174	0.000198642
1981	0.1818	0.000189644
1982	0.18184	0.00020609
1983	0.18187	0.000217654
1984	0.1819	0.00023454
1985	0.18193	0.00024273
1986	0.18197	0.00027263
1987	0.182	0.000288309
1988	0.18203	0.000285664
1989	0.18206	0.000290818
1990	0.18211	0.000310805
1991	0.18217	0.000329331
1992	0.18225	0.000320605
1993	0.18233	0.000296882
1994	0.18235	0.000258902
1995	0.18237	0.000215497
1996	0.18242	0.000212752
1997	0.18245	0.000263685
1998	0.1825	0.00027727
1999	0.18263	0.000295593
2000	0.1827	0.000286577
2001	0.18275	0.000251878
2002	0.18281	0.000216832
2003	0.18287	0.000178934
2004	0.18292	0.000195372
2005	0.18297	0.000225799
2006	0.18297	0.000266914
2007	0.18302	0.000302225
2008	0.18308	0.000294748
2009	0.18311	0.000270906
2010	0.18319	0.000268971
2011	0.18325	0.000264869
2012	0.18329	0.000253945
2013	0.18332	0.000254711
2014	0.18337	0.000267089
2015	0.18339	0.000279431
2016	0.18338	0.000284447
2017	0.18338	0.000293888
2018	0.1834	0.000300524
2019	0.1834	0.000303437
2020	0.18344	0.000297054
2021	0.18351	0.000284785
2022	0.18357	0.000264621
2023	0.18363	0.000260986
2024	0.1837	0.000243335
2025	0.18373	0.000225476
2026	0.18379	0.000228112
2027	0.18386	0.000243194
2028	0.18392	0.000241917
2029	0.18397	0.000250759
2030	0.18404	0.000281337
2031	0.18406	0.000294968
2032	0.18405	0.000293162
2033	0.18406	0.000301795
2034	0.18407	0.000290814
2035	0.18412	0.00026121
2036	0.1842	0.000240766
2037	0.18426	0.000232854
2038	0.1843	0.000230985
2039	0.18432	0.000231796
2040	0.18429	0.000258698
2041	0.18432	0.000267791
2042	0.18436	0.000275162
2043	0.18439	0.000273667
2044	0.18442	0.000256788
2045	0.18447	0.00023622
2046	0.18447	0.000234348
2047	0.18447	0.000237089
2048	0.18451	0.00026588
2049	0.18454	0.000272006
2050	0.18457	0.000264267
2051	0.1846	0.000239286
2052	0.18463	0.000220778
2053	0.18464	0.000230133
2054	0.18465	0.000233288
2055	0.18467	0.000235626
2056	0.18466	0.000258573
2057	0.18466	0.00025958
2058	0.18466	0.000236714
2059	0.18466	0.000222972
2060	0.18472	0.000229392
2061	0.18476	0.000259566
2062	0.1848	0.000280688
2063	0.18485	0.000275305
2064	0.18485	0.000266166
2065	0.18486	0.000253841
2066	0.18487	0.000227573
2067	0.18489	0.000246478
2068	0.18495	0.000263231
2069	0.18502	0.000252379
2070	0.18508	0.000246301
2071	0.18516	0.000255793
2072	0.18523	0.000252259
2073	0.18524	0.000243706
2074	0.18524	0.000264102
2075	0.18527	0.000253102
2076	0.1853	0.000232615
2077	0.18532	0.000223371
2078	0.1854	0.000231345
2079	0.18541	0.000232439
2080	0.18535	0.000273475
2081	0.18534	0.000312912
2082	0.18534	0.000298841
2083	0.18535	0.000299314
2084	0.18541	0.000293815
2085	0.18545	0.000262386
2086	0.18548	0.000262473
2087	0.1855	0.000282971
2088	0.18551	0.00031031
2089	0.18553	0.000313123
2090	0.18557	0.00033568
2091	0.18561	0.000350482
2092	0.18566	0.000314707
2093	0.18568	0.000294229
2094	0.18568	0.000305217
2095	0.18566	0.000271029
2096	0.18569	0.000266792
2097	0.18577	0.000290584
2098	0.18583	0.000287826
2099	0.1859	0.000285261
2100	0.18597	0.000306539
2101	0.18602	0.000292204
2102	0.1861	0.000288747
2103	0.18619	0.000307297
2104	0.18629	0.000332178
2105	0.18634	0.000316548
2106	0.18637	0.000316596
2107	0.18642	0.000310429
2108	0.18646	0.000312372
2109	0.18652	0.000324861
2110	0.18664	0.000314711
2111	0.18675	0.000301649
2112	0.18683	0.000322362
2113	0.18691	0.000302479
2114	0.18698	0.000290356
2115	0.18704	0.000304193
2116	0.18715	0.000275607
2117	0.18729	0.000269218
2118	0.18739	0.000259181
2119	0.18747	0.000250756
2120	0.18753	0.000247134
2121	0.18758	0.000299162
2122	0.18763	0.000314086
2123	0.18772	0.000297586
2124	0.18786	0.000273036
2125	0.18797	0.000233371
2126	0.18802	0.000241917
2127	0.18809	0.000251787
2128	0.18812	0.000245696
2129	0.18817	0.000240985
2130	0.18827	0.000241605
2131	0.18828	0.000258702
2132	0.18823	0.000295103
2133	0.18822	0.000304304
2134	0.18825	0.000308093
2135	0.18827	0.000339017
2136	0.18834	0.000342007
2137	0.18838	0.000339389
2138	0.18841	0.000343453
2139	0.18839	0.000347482
2140	0.18845	0.000332597
2141	0.18849	0.000318753
2142	0.18851	0.000344172
2143	0.18855	0.000325279
2144	0.18854	0.000296307
2145	0.18852	0.000288161
2146	0.18853	0.000264647
2147	0.18856	0.000268804
2148	0.18856	0.000276569
2149	0.18862	0.000283853
2150	0.18869	0.000272334
2151	0.1887	0.000282981
2152	0.18873	0.000275378
2153	0.18873	0.00026267
2154	0.18871	0.000288991
2155	0.18874	0.000290536
2156	0.18878	0.000299154
2157	0.18881	0.000311591
2158	0.18884	0.000313524
2159	0.18887	0.000278849
2160	0.18893	0.000298208
2161	0.18901	0.00033212
2162	0.18907	0.000363162
2163	0.18911	0.000347224
2164	0.18913	0.000318049
2165	0.1891	0.000344888
2166	0.18911	0.000343078
2167	0.18914	0.000329225
2168	0.18919	0.000330844
2169	0.18923	0.000329072
2170	0.18921	0.000325802
2171	0.1892	0.000319224
2172	0.18922	0.000300649
2173	0.18919	0.000267367
2174	0.18918	0.000270883
2175	0.18919	0.000266797
2176	0.18921	0.000274751
2177	0.18923	0.000309766
2178	0.18927	0.000322454
2179	0.18934	0.00030823
2180	0.18939	0.000338347
2181	0.18939	0.000350074
2182	0.18941	0.00031194
2183	0.18944	0.000340217
2184	0.18944	0.000361624
2185	0.18948	0.000358301
2186	0.18958	0.00037656
2187	0.18968	0.000367211
2188	0.18974	0.00032808
2189	0.18983	0.000335401
2190	0.18993	0.000361693
2191	0.18998	0.000357201
2192	0.19002	0.000341393
2193	0.19003	0.000316674
2194	0.19003	0.000282441
2195	0.19003	0.000291477
2196	0.19004	0.000298306
2197	0.19006	0.000305906
2198	0.19007	0.000321471
2199	0.19005	0.000331148
2200	0.19002	0.000338483
2201	0.18999	0.000350564
2202	0.18998	0.000361439
2203	0.18996	0.000374591
2204	0.18996	0.000376351
2205	0.19	0.000374162
2206	0.19005	0.000330062
2207	0.19012	0.000330326
2208	0.19018	0.000326111
2209	0.19023	0.000281172
2210	0.19024	0.000303195
2211	0.19021	0.000358656
2212	0.19024	0.000371623
2213	0.19028	0.000348913
2214	0.19028	0.000342005
2215	0.19032	0.000369127
2216	0.19034	0.00039246
2217	0.19033	0.000398972
2218	0.19036	0.000393751
2219	0.19042	0.000370734
2220	0.19049	0.000346378
2221	0.19055	0.000335381
2222	0.19063	0.000326297
2223	0.19069	0.00032631
2224	0.19067	0.000321904
2225	0.19071	0.000316057
2226	0.19081	0.000293436
2227	0.19089	0.000342301
2228	0.19093	0.000410195
2229	0.19104	0.000404982
2230	0.19106	0.000368084
2231	0.19106	0.000353996
2232	0.19118	0.000330927
2233	0.19127	0.000281955
2234	0.19136	0.000300755
2235	0.19153	0.00032542
2236	0.19165	0.000314
2237	0.19172	0.000335079
2238	0.19173	0.00032721
2239	0.19173	0.000339649
2240	0.19171	0.0004051
2241	0.19176	0.000447395
2242	0.19191	0.00043938
2243	0.19203	0.000431373
2244	0.19211	0.000410456
2245	0.19212	0.0004103
2246	0.19213	0.000403479
2247	0.19217	0.000435718
2248	0.1922	0.000406368
2249	0.19226	0.000387579
2250	0.19237	0.000396766
2251	0.19239	0.000385591
2252	0.19236	0.000364959
2253	0.19245	0.000280853
2254	0.19249	0.000252221
2255	0.19246	0.00026975
2256	0.19252	0.000332725
2257	0.19269	0.000427618
2258	0.19272	0.000483607
2259	0.19281	0.000506725
2260	0.19287	0.000522369
2261	0.19282	0.000471901
2262	0.19288	0.00041758
2263	0.19292	0.000352327
2264	0.19294	0.00032912
2265	0.19304	0.00034298
2266	0.19311	0.000371025
2267	0.19313	0.000380209
2268	0.19318	0.000337381
2269	0.19321	0.000320813
2270	0.1932	0.000291208
2271	0.19328	0.000290543
2272	0.19338	0.000349167
2273	0.1935	0.000339309
2274	0.19368	0.000297363
2275	0.19384	0.000339818
2276	0.19397	0.000410258
2277	0.19407	0.00037855
2278	0.19411	0.000357935
2279	0.19414	0.000303478
2280	0.19424	0.000327061
2281	0.19438	0.000390578
2282	0.19448	0.000389763
2283	0.19461	0.00037303
2284	0.1947	0.000407498
2285	0.19473	0.000408616
2286	0.19484	0.000398819
2287	0.1949	0.000406886
2288	0.19495	0.000379804
2289	0.19502	0.000375113
2290	0.19514	0.000372036
2291	0.19518	0.000375748
2292	0.19518	0.000379854
2293	0.1952	0.000379884
2294	0.1952	0.000368545
2295	0.19512	0.000354971
2296	0.19515	0.000344207
2297	0.19521	0.000319547
2298	0.19528	0.000324567
2299	0.19542	0.000371792
2300	0.19552	0.000362832
2301	0.19566	0.000357639
2302	0.19585	0.00037572
2303	0.19599	0.00042917
2304	0.19609	0.000417381
2305	0.19619	0.000411088
2306	0.1962	0.000419579
2307	0.19619	0.000458739
2308	0.19622	0.000492587
2309	0.19623	0.000476721
2310	0.19626	0.000451162
2311	0.1963	0.000367657
2312	0.19635	0.000332659
2313	0.19647	0.000341597
2314	0.19657	0.000415524
2315	0.19661	0.00048675
2316	0.1967	0.000486779
2317	0.19678	0.000444691
2318	0.19687	0.000450756
2319	0.19706	0.000466155
2320	0.19725	0.000481232
2321	0.19737	0.000502866
2322	0.19752	0.000489441
2323	0.19766	0.000467664
2324	0.19776	0.00040137
2325	0.19793	0.000369858
2326	0.19803	0.000369604
2327	0.19812	0.000434593
2328	0.19829	0.000452032
2329	0.1983	0.000410325
2330	0.19833	0.000417929
2331	0.19834	0.000481398
2332	0.19826	0.000519149
2333	0.19833	0.000565937
2334	0.19842	0.000618859
2335	0.19851	0.000582963
2336	0.19859	0.000562366
2337	0.19867	0.000543681
2338	0.19874	0.00052834
2339	0.19882	0.000487513
2340	0.19889	0.000472201
2341	0.19897	0.000435468
2342	0.19901	0.000431438
2343	0.199	0.000541881
2344	0.19906	0.000538226
2345	0.19915	0.000474529
2346	0.19924	0.000463741
2347	0.19933	0.000515463
2348	0.1994	0.000541581
2349	0.19944	0.000472863
2350	0.19952	0.000489461
2351	0.19964	0.000475619
2352	0.19974	0.00048082
2353	0.1997	0.000485519
2354	0.19962	0.000505507
2355	0.19954	0.000498843
2356	0.19954	0.000502392
2357	0.19971	0.000489027
2358	0.19979	0.000568511
2359	0.19969	0.000619058
2360	0.19964	0.000646089
2361	0.19965	0.000655145
2362	0.19971	0.000688482
2363	0.19993	0.000686219
2364	0.20011	0.000666921
2365	0.19997	0.000563617
2366	0.19986	0.000496637
2367	0.19982	0.000409711
2368	0.19972	0.000502393
2369	0.19979	0.000569732
2370	0.19992	0.000567838
2371	0.19999	0.000515675
2372	0.20009	0.000532667
2373	0.20039	0.000545603
2374	0.20063	0.000461006
2375	0.20075	0.00046933
2376	0.20092	0.00059956
2377	0.20086	0.000679658
2378	0.20076	0.000701787
2379	0.20085	0.000606031
2380	0.20095	0.000575699
2381	0.20124	0.000690023
2382	0.20159	0.000640386
2383	0.20176	0.000650715
2384	0.20198	0.000624626
2385	0.20206	0.00057641
2386	0.20199	0.000691947
2387	0.20209	0.000796354
2388	0.20212	0.000777372
2389	0.20202	0.000784743
2390	0.20203	0.000824757
2391	0.20208	0.000784739
2392	0.20217	0.000845519
2393	0.20237	0.000898285
2394	0.20261	0.000884473
2395	0.20278	0.00074351
2396	0.20277	0.000753427
2397	0.20281	0.000781726
2398	0.20298	0.00084957
2399	0.203	0.000936106
2400	0.20316	0.000954141
2401	0.20328	0.000951259
2402	0.20329	0.000880968
2403	0.20364	0.000812507
2404	0.20396	0.000724762
2405	0.20409	0.000801504
2406	0.20418	0.000847166
2407	0.20392	0.000793339
2408	0.20373	0.000945481
2409	0.204	0.0010724
2410	0.2042	0.00102845
2411	0.20447	0.0010434
2412	0.20478	0.00110679
2413	0.20479	0.000973157
2414	0.20488	0.000986978
2415	0.20496	0.00109273
2416	0.205	0.00116579
2417	0.20496	0.00110476
2418	0.20484	0.000975329
2419	0.205	0.000624324
2420	0.20501	0.000802635
2421	0.2051	0.000845342
2422	0.2054	0.000937559
2423	0.20546	0.00109958
2424	0.20555	0.00117814
2425	0.20564	0.00118779
2426	0.20553	0.00124405
2427	0.20535	0.00132766
2428	0.20527	0.00127566
2429	0.20549	0.00124716
2430	0.20571	0.00142618
2431	0.20606	0.00123308
2432	0.2064	0.00108617
2433	0.20618	0.00102442
2434	0.20608	0.00123547
2435	0.20622	0.00109041
2436	0.20643	0.000974541
2437	0.20665	0.000981032
2438	0.20683	0.000875571
2439	0.20712	0.000842319
2440	0.20706	0.00100517
2441	0.20717	0.00119555
2442	0.2075	0.00146021
2443	0.20738	0.00137079
2444	0.20748	0.00143401
2445	0.20783	0.00135922
2446	0.20792	0.00122477
2447	0.20788	0.00108024
2448	0.2078	0.00116301
[truncated: 52 more rows]
